# Supplementary material for: Using Adipose Measures from Health Care Provider-Based Imaging Data for Discovery
Source: J Obes. 2018 Sep 27;2018:3253096. doi: 10.1155/2018/3253096 (PMC6180992; doi:10.1155/2018/3253096)
Supplement: Supplementary Materials — Supplementary Figure 1: the plot shows −log(p-values) for all phenotypic associations between ICD-9-based diagnoses on the y-axis for both VAT and SAT after controlling for age and sex. Point size is indicative of the number of cases (500, 1000, and 1500), and the direction of the point, upwards or downwards, represents the direction of the beta estimate (positive or negative). Supplementary Figure 2: the plot shows −log(p-values) for sex-stratified phenotypic associations, outside of the top results, of ICD-9-based diagnoses (y-axis) associated with SAT after controlling for age. (A) Results of female phenotypic associations of ICD-9 codes with SAT, after controlling for age, which show a stronger relationship for females compared to males. (B) Results of odds ratios and 95% CIs of female phenotypic associations of ICD-9 codes with SAT after controlling for age. (C) Results of male phenotypic associations of ICD-9 codes with SAT, after controlling for age, which show a stronger relationship for males compared to females. (D) Results of odds ratios and 95% CIs of male phenotypic associations of ICD-9 codes with SAT after controlling for age. Supplementary Figure 3: the plot shows −log(p-values) for sex-stratified phenotypic associations, outside of the top results, of ICD-9-based diagnoses (y-axis) associated with VAT after controlling for age. (A) Results of female phenotypic associations of ICD-9 codes with VAT, after controlling for age, which show a stronger relationship for females compared to males. (B) Results of odds ratios and 95% CIs of female phenotypic associations of ICD-9 codes with VAT after controlling for age. (C) Results of male phenotypic associations of ICD-9 codes with VAT, after controlling for age, which show a stronger relationship for males compared to females. (D) Results of odds ratios and 95% CIs of male phenotypic associations of ICD-9 codes with VAT after controlling for age. Supplementary Figure 4: Manhattan plots showing results for s [file 3253096.f1.zip]

Archive with 17 entries (17 files):
- 3253096.f1/Supplementary Figure 1_JOBE_2418542.pdf
- 3253096.f1/Supplementary Figure 2_JOBE_2418543.pdf
- 3253096.f1/Supplementary Figure 3_JOBE_2418548.pdf
- 3253096.f1/Supplementary Figure 4_JOBE_2418549.eps
- 3253096.f1/Supplementary Figure 5_JOBE_2418550.eps
- 3253096.f1/Supplementary Figure 6_JOBE_2418551.eps
- 3253096.f1/Supplementary Figure 7_JOBE_2418552.eps
- 3253096.f1/Supplementary Table 1_JOBE_2418553.xlsx
- 3253096.f1/Supplementary Table 10_JOBE_2418562.xlsx
- 3253096.f1/Supplementary Table 2_JOBE_2418554.xlsx
- 3253096.f1/Supplementary Table 3_JOBE_2418555.xlsx
- 3253096.f1/Supplementary Table 4_JOBE_2418556.xlsx
- 3253096.f1/Supplementary Table 5_JOBE_2418557.xlsx
- 3253096.f1/Supplementary Table 6_JOBE_2418558.xlsx
- 3253096.f1/Supplementary Table 7_JOBE_2418559.xlsx
- 3253096.f1/Supplementary Table 8_JOBE_2418560.xlsx
- 3253096.f1/Supplementary Table 9_JOBE_2418561.xlsx
