# Supplementary material for: Using Adipose Measures from Health Care Provider-Based Imaging Data for Discovery
Source: J Obes. 2018 Sep 27;2018:3253096. doi: 10.1155/2018/3253096 (PMC6180992; doi:10.1155/2018/3253096)
Supplement: Supplementary Materials — Supplementary Figure 1: the plot shows −log(p-values) for all phenotypic associations between ICD-9-based diagnoses on the y-axis for both VAT and SAT after controlling for age and sex. Point size is indicative of the number of cases (500, 1000, and 1500), and the direction of the point, upwards or downwards, represents the direction of the beta estimate (positive or negative). Supplementary Figure 2: the plot shows −log(p-values) for sex-stratified phenotypic associations, outside of the top results, of ICD-9-based diagnoses (y-axis) associated with SAT after controlling for age. (A) Results of female phenotypic associations of ICD-9 codes with SAT, after controlling for age, which show a stronger relationship for females compared to males. (B) Results of odds ratios and 95% CIs of female phenotypic associations of ICD-9 codes with SAT after controlling for age. (C) Results of male phenotypic associations of ICD-9 codes with SAT, after controlling for age, which show a stronger relationship for males compared to females. (D) Results of odds ratios and 95% CIs of male phenotypic associations of ICD-9 codes with SAT after controlling for age. Supplementary Figure 3: the plot shows −log(p-values) for sex-stratified phenotypic associations, outside of the top results, of ICD-9-based diagnoses (y-axis) associated with VAT after controlling for age. (A) Results of female phenotypic associations of ICD-9 codes with VAT, after controlling for age, which show a stronger relationship for females compared to males. (B) Results of odds ratios and 95% CIs of female phenotypic associations of ICD-9 codes with VAT after controlling for age. (C) Results of male phenotypic associations of ICD-9 codes with VAT, after controlling for age, which show a stronger relationship for males compared to females. (D) Results of odds ratios and 95% CIs of male phenotypic associations of ICD-9 codes with VAT after controlling for age. Supplementary Figure 4: Manhattan plots showing results for s [file 3253096.f1.zip › 3253096.f1/Supplementary Table 1_JOBE_2418553.xlsx]

## Sheet: Sheet1
Supplementary Table 1: Summary Statistics of Adipose Measures
ADIPOSE MEASURE	MIN	MAX	MEAN	MEDIAN	ST_DEV	MODE
TAT_FAT_RATIO	0.079	0.877	0.432	0.421	0.152	0.336
TAT_SUBCUTANEOUS	4522.275	91029.3	33813.004	31273.3	15700.8	14867.5
TAT_TOTAL	9276.68	131573	59601.897	58223.2	21822.7	72395.4
TAT_VISCERAL	2701.611	87387	25788.893	23806.6	13185	40257.8
TAT_VS_RATIO	0.086	7.099	0.935	0.728	0.720	0.506
TAT_WC	750.787	3289.841	1194.83	1170.509	174.291	1111.63
VAT_FAT_RATIO	0.173	0.908	0.531	0.528	0.150	0.511
VAT_SUBCUTANEOUS	2976.196	81009.8	25922.554	23782.9	13333.3	32440.2
VAT_TOTAL	8566.89	130295	55203.228	53618.8	21261.7	43620
VAT_VISCERAL	4184.082	91131.1	29280.674	27911.4	13972.7	27324.8
VAT_VS_RATIO	0.209	9.866	1.424	1.117	1.022	1.046
VAT_WC	750.787	3065.797	1188.85	1165.065	170.611	1057.33
WC_FAT_RATIO	0.071	0.885	0.387	0.362	0.152	0.234
WC_SUBCUTANEOUS	1924.146	82705.1	26415.743	24006.1	14215.9	28077.4
WC_TOTAL	2684.01	126565	43554.668	40563.8	21233.2	29816.3
WC_VISCERAL	759.869	80354.6	17138.925	13380.1	12041.7	9487.14
WC_VS_RATIO	0.076	7.683	0.780	0.568	0.667	0.305
WC_WC	883.705	5330.183	1366.69	1252.383	400.447	1191.73
Descriptions of Abbreviations
TAT_FAT_RATIO: Visceral to total adipose ratio based on the slice with the most amount of adipose
TAT_SUBCUTANEOUS: Total subcutaneous adipose based on the slice with the most amount of adipose
TAT_TOTAL: Total adipose based on the slice with the most amount of adipose
TAT_VISCERAL: Total visceral adipose based on the slice with the most amount of adipose
TAT_VS_RATIO: Visceral to Subcutaneous fat ratio based on the slice with the most amount of adipose
TAT_WC: Waist circumference based on the slice with the highest amount of adipose
VAT_FAT_RATIO: Visceral to total fat ratio based on the slice with the highest waist circumference
VAT_SUBCUTANEOUS: Total subcutaneous adipose based on the slice with most amount of visceral adipose
VAT_TOTAL: Total adipose based on the slice with the most visceral adipose
VAT_VISCERAL: Total visceral adipose based on the slice with the most amount of visceral adipose
VAT_VS_RATIO: Visceral to subcutaneous fat ratio based on the slice with the most visceral adipose
VAT_WC: Waist circumference based on the slice with the highest waist circumference
WC_FAT_RATIO: Slice with greatest waist circumference, visceral to total adipose ratio
WC_SUBCUTANEOUS: Total Subcutaneous fat based on the slice with the highest waist circumference
WC_TOTAL: total adipose from slice with highest waist circumference
WC_VISCERAL: Total visceral adipose measure based on slice with highest waist circumference
WC_VS_RATIO: Visceral to subcutaneous fat ratio based on the slice with highest waist circumference
WC_WC: Waist circumference from the slice with greatest waist circumference
