# Supplementary material for: Using Adipose Measures from Health Care Provider-Based Imaging Data for Discovery
Source: J Obes. 2018 Sep 27;2018:3253096. doi: 10.1155/2018/3253096 (PMC6180992; doi:10.1155/2018/3253096)
Supplement: Supplementary Materials — Supplementary Figure 1: the plot shows −log(p-values) for all phenotypic associations between ICD-9-based diagnoses on the y-axis for both VAT and SAT after controlling for age and sex. Point size is indicative of the number of cases (500, 1000, and 1500), and the direction of the point, upwards or downwards, represents the direction of the beta estimate (positive or negative). Supplementary Figure 2: the plot shows −log(p-values) for sex-stratified phenotypic associations, outside of the top results, of ICD-9-based diagnoses (y-axis) associated with SAT after controlling for age. (A) Results of female phenotypic associations of ICD-9 codes with SAT, after controlling for age, which show a stronger relationship for females compared to males. (B) Results of odds ratios and 95% CIs of female phenotypic associations of ICD-9 codes with SAT after controlling for age. (C) Results of male phenotypic associations of ICD-9 codes with SAT, after controlling for age, which show a stronger relationship for males compared to females. (D) Results of odds ratios and 95% CIs of male phenotypic associations of ICD-9 codes with SAT after controlling for age. Supplementary Figure 3: the plot shows −log(p-values) for sex-stratified phenotypic associations, outside of the top results, of ICD-9-based diagnoses (y-axis) associated with VAT after controlling for age. (A) Results of female phenotypic associations of ICD-9 codes with VAT, after controlling for age, which show a stronger relationship for females compared to males. (B) Results of odds ratios and 95% CIs of female phenotypic associations of ICD-9 codes with VAT after controlling for age. (C) Results of male phenotypic associations of ICD-9 codes with VAT, after controlling for age, which show a stronger relationship for males compared to females. (D) Results of odds ratios and 95% CIs of male phenotypic associations of ICD-9 codes with VAT after controlling for age. Supplementary Figure 4: Manhattan plots showing results for s [file 3253096.f1.zip › 3253096.f1/Supplementary Table 2_JOBE_2418554.xlsx]

## Sheet: Sheet1
Supplementary Table 2: ICD-9 Summary and Descriptions
ICD-9	CASES	CTRLS	NA	ABBREVIATION	ICD DESCRIPTION
401.9	1734	570	241	Hypertension NOS	Unspecified essential hypertension
272.4	1606	633	306	Hyperlipidemia NEC/NOS	Other and unspecified hyperlipidemia
530.81	1068	989	488	Esophageal reflux	Esophageal reflux
250	930	1476	139	DMII wo cmp nt st uncntr	Diabetes mellitus without mention of complication, type II or unspecified type, not stated as uncontrolled
311	742	1428	375	Depressive disorder NEC	Depressive disorder, not elsewhere classified
724.5	706	1044	795	Backache NOS	Backache, unspecified
461.9	659	1242	644	Acute sinusitis NOS	Acute sinusitis, unspecified
585.3	656	1722	167	Chr kidney dis stage III	Chronic kidney disease, Stage III (moderate)
278	640	1426	479	Obesity NOS	Obesity, unspecified
729.5	633	1082	830	Pain in limb	Pain in limb
367.9	633	1536	376	Refraction disorder NOS	Unspecified disorder of refraction and accommodation
592	589	1580	376	Calculus of kidney	Calculus of kidney
414	553	1804	188	Cor ath unsp vsl ntv/gft	Coronary atherosclerosis of unspecified type of vessel, native or graft
278.01	533	1803	209	Morbid obesity	Morbid obesity
414.01	529	1657	359	Crnry athrscl natve vssl	Coronary atherosclerosis of native coronary artery
786.5	524	1202	819	Chest pain NOS	Chest pain, unspecified
466	516	1285	744	Acute bronchitis	Acute bronchitis
285.9	512	1413	620	Anemia NOS	Anemia, unspecified
244.9	491	1908	146	Hypothyroidism NOS	Unspecified acquired hypothyroidism
599	483	1390	672	Urin tract infection NOS	Urinary tract infection, site not specified
719.46	481	1435	629	Joint pain-l/leg	Pain in joint, lower leg
724.2	474	1505	566	Lumbago	Lumbago
692.9	472	1312	761	Dermatitis NOS	Contact dermatitis and other eczema, unspecified cause
789	471	1182	892	Abdmnal pain unspcf site	Abdominal pain, unspecified site
268.9	461	1667	417	Vitamin D deficiency NOS	Unspecified vitamin D deficiency
305.1	455	1898	192	Tobacco use disorder	Tobacco use disorder
780.79	440	1251	854	Malaise and fatigue NEC	Other malaise and fatigue
782.3	436	1621	488	Edema	Edema
300	428	1687	430	Anxiety state NOS	Anxiety state, unspecified
427.31	424	2001	120	Atrial fibrillation	Atrial fibrillation
366.16	405	1841	299	Senile nuclear cataract	Senile nuclear sclerosis
786.2	385	1360	800	Cough	Cough
367.4	384	1886	275	Presbyopia	Presbyopia
493.9	369	2011	165	Asthma NOS	Asthma, unspecified type, unspecified
496	360	1982	203	Chr airway obstruct NEC	Chronic airway obstruction, not elsewhere classified
784	359	1648	538	Headache	Headache
327.23	338	1952	255	Obstructive sleep apnea	Obstructive sleep apnea (adult)(pediatric)
729.1	325	1782	438	Myalgia and myositis NOS	Myalgia and myositis, unspecified
719.41	324	1694	527	Joint pain-shlder	Pain in joint, shoulder region
723.1	319	1751	475	Cervicalgia	Cervicalgia
733	317	2010	218	Osteoporosis NOS	Osteoporosis, unspecified
787.91	309	1602	634	Diarrhea	Diarrhea
428	305	1995	245	CHF NOS	Congestive heart failure, unspecified
724.4	298	2054	193	Lumbosacral neuritis NOS	Thoracic or lumbosacral neuritis or radiculitis, unspecified
477.9	298	1850	397	Allergic rhinitis NOS	Allergic rhinitis, cause unspecified
715.96	293	1961	291	Osteoarthros NOS-l/leg	Osteoarthrosis, unspecified whether generalized or localized, lower leg
715	292	1987	266	General osteoarthrosis	Osteoarthrosis, generalized, site unspecified
366.52	288	2181	76	After-cataract NEC	Other after-cataract, not obscuring vision
238.2	281	1738	526	Unc behav neo skin	Neoplasm of uncertain behavior of skin
272.2	279	2043	223	Mixed hyperlipidemia	Mixed hyperlipidemia
780.4	269	1706	570	Dizziness and giddiness	Dizziness and giddiness
585.9	266	2011	268	Chronic kidney dis NOS	Chronic kidney disease, unspecified
786.59	264	1568	713	Chest pain NEC	Other chest pain
702	261	2014	270	Actinic keratosis	Actinic keratosis
780.52	258	1889	398	Insomnia NOS	Insomnia, unspecified
786.05	252	1685	608	Shortness of breath	Shortness of breath
788.1	249	1696	600	Dysuria	Dysuria
786.09	247	1687	611	Respiratory abnorm NEC	Other respiratory abnormalities
780.57	244	1986	315	Sleep apnea NOS	Unspecified sleep apnea
465.9	240	1570	735	Acute uri NOS	Acute upper respiratory infections of unspecified site
274.9	236	2185	124	Gout NOS	Gout, unspecified
724.02	232	2154	159	Spin sten,lumbr wo claud	Spinal stenosis, lumbar region, without neurogenic claudication
309	230	2033	282	Adjustmnt dis w depressn	Adjustment disorder with depressed mood
428.9	229	2164	152	Heart failure NOS	Heart failure, unspecified
414.9	226	2181	138	Chr ischemic hrt dis NOS	Chronic ischemic heart disease, unspecified
584.9	225	1853	467	Acute kidney failure NOS	Acute kidney failure, unspecified
722.1	216	2138	191	Lumbar disc displacement	Displacement of lumbar intervertebral disc without myelopathy
433.1	210	2201	134	Ocl crtd art wo infrct	Occlusion and stenosis of carotid artery without mention of cerebral infarction
250.4	208	2247	90	DMII renl nt st uncntrld	Diabetes with renal manifestations, type II or unspecified type, not stated as uncontrolled
441.4	204	2276	65	Abdom aortic aneurysm	Abdominal aneurysm without mention of rupture
443.9	203	2150	192	Periph vascular dis NOS	Peripheral vascular disease, unspecified
354	187	2141	217	Carpal tunnel syndrome	Carpal tunnel syndrome
424.1	187	2259	99	Aortic valve disorder	Aortic valve disorders
403.9	181	2028	336	Hy kid NOS w cr kid I-IV	Hypertensive chronic kidney disease, unspecified, with chronic kidney disease stage I through stage IV, or unspecified
724.3	181	1980	384	Sciatica	Sciatica
357.2	177	2241	127	Neuropathy in diabetes	Polyneuropathy in diabetes
627.2	174	2076	295	Sympt fem climact state	Symptomatic menopausal or female climacteric states
346.9	173	2227	145	Migrne unsp wo ntrc mgrn	Migraine, unspecified, without mention of intractable migraine without mention of status migrainosus
462	173	1826	546	Acute pharyngitis	Acute pharyngitis
412	172	2179	194	Old myocardial infarct	Old myocardial infarction
585.4	170	2265	110	Chr kidney dis stage IV	Chronic kidney disease, Stage IV (severe)
579.3	169	2356	20	Intest postop nonabsorb	Other and unspecified postsurgical nonabsorption
486	167	1907	471	Pneumonia, organism NOS	Pneumonia, organism unspecified
250.6	165	2253	127	DMII neuro nt st uncntrl	Diabetes with neurological manifestations, type II or unspecified type, not stated as uncontrolled
722.52	164	2064	317	Lumb/lumbosac disc degen	Degeneration of lumbar or lumbosacral intervertebral disc
413.9	161	2136	248	Angina pectoris NEC/NOS	Other and unspecified angina pectoris
789.07	160	1860	525	Abdmnal pain generalized	Abdominal pain, generalized
300.02	159	2252	134	Generalized anxiety dis	Generalized anxiety disorder
366.15	158	2220	167	Cortical senile cataract	Cortical senile cataract
280.9	158	2107	280	Iron defic anemia NOS	Iron deficiency anemia, unspecified
715.16	157	2186	202	Loc prim osteoart-l/leg	Osteoarthrosis, localized, primary, lower leg
788.41	156	1909	480	Urinary frequency	Urinary frequency
276.8	152	2001	392	Hypopotassemia	Hypopotassemia
787.01	151	1945	449	Nausea with vomiting	Nausea with vomiting
211.3	150	2138	257	Benign neoplasm lg bowel	Benign neoplasm of colon
726.1	149	2023	373	Rotator cuff synd NOS	Disorders of bursae and tendons in shoulder region, unspecified
599.7	149	1994	402	NA	Hematuria
789.06	148	1947	450	Abdmnal pain epigastric	Abdominal pain, epigastric
424	147	2247	151	Mitral valve disorder	Mitral valve disorders
553.21	146	2298	101	Incisional hernia	Incisional hernia without mention of obstruction or gangrene
110.1	146	2166	233	Dermatophytosis of nail	Dermatophytosis of nail
592.1	146	2082	317	Calculus of ureter	Calculus of ureter
380.4	144	2053	348	Impacted cerumen	Impacted cerumen
787.02	143	1954	448	Nausea alone	Nausea alone
365	143	2283	119	Preglaucoma NOS	Preglaucoma, unspecified
780.2	142	2015	388	Syncope and collapse	Syncope and collapse
719.45	142	1948	455	Joint pain-pelvis	Pain in joint, pelvic region and thigh
682.6	141	2121	283	Cellulitis of leg	Cellulitis and abscess of leg, except foot
562.1	136	2056	353	Dvrtclo colon w/o hmrhg	Diverticulosis of colon (without mention of hemorrhage)
719.47	133	2011	401	Joint pain-ankle	Pain in joint, ankle and foot
564.2	132	2366	47	Postgastric surgery synd	Postgastric surgery syndromes
389.9	131	2060	354	Hearing loss NOS	Unspecified hearing loss
402.9	131	2312	102	Hyp hrt dis NOS w/o hf	Unspecified hypertensive heart disease without heart failure
285.21	131	2270	144	Anemia in chr kidney dis	Anemia in chronic kidney disease
414.8	130	2307	108	Chr ischemic hrt dis NEC	Other specified forms of chronic ischemic heart disease
785.1	129	2090	326	Palpitations	Palpitations
472	128	2142	275	Chronic rhinitis	Chronic rhinitis
530.11	127	2226	192	Reflux esophagitis	Reflux esophagitis
721.3	127	2264	154	Lumbosacral spondylosis	Lumbosacral spondylosis without myelopathy
726.5	122	2162	261	Enthesopathy of hip	Enthesopathy of hip region
429.2	122	2258	165	Ascvd	Cardiovascular disease, unspecified
788.2	121	2171	253	Retention urine NOS	Retention of urine, unspecified
564.1	121	2285	139	Irritable bowel syndrome	Irritable bowel syndrome
477.8	120	2244	181	Allergic rhinitis NEC	Allergic rhinitis due to other allergen
491.21	119	2253	173	Obs chr bronc w(ac) exac	Obstructive chronic bronchitis with (acute) exacerbation
440.9	118	2239	188	Atherosclerosis NOS	Generalized and unspecified atherosclerosis
782	118	1915	512	Skin sensation disturb	Disturbance of skin sensation
389.1	118	2225	202	Sensorneur hear loss NOS	Sensorineural hearing loss, unspecified
428.2	117	2346	82	Systolic hrt failure NOS	Systolic heart failure, unspecified
564	115	1956	474	Constipation NOS	Constipation, unspecified
435.9	115	2274	156	Trans cereb ischemia NOS	Unspecified transient cerebral ischemia
702.19	112	2074	359	Other sborheic keratosis	Other seborrheic keratosis
333.94	111	2293	141	Restless legs syndrome	Restless legs syndrome (RLS)
365.7	111	2387	47	Glaucoma stage NOS	Glaucoma stage, unspecified
790.6	110	2067	368	Abn blood chemistry NEC	Other abnormal blood chemistry
791	110	2259	176	Proteinuria	Proteinuria
436	110	2346	89	Cva	Acute, but ill-defined, cerebrovascular disease
562.11	109	2250	186	Dvrtcli colon w/o hmrhg	Diverticulitis of colon (without mention of hemorrhage)
492.8	105	2360	80	Emphysema NEC	Other emphysema
733.09	104	2334	107	Osteoporosis NEC	Other osteoporosis
720.2	104	2323	118	Sacroiliitis NEC	Sacroiliitis, not elsewhere classified
789.09	104	1921	520	Abdmnal pain oth spcf st	Abdominal pain, other specified site
788.43	103	2210	232	Nocturia	Nocturia
416.8	102	2333	110	Chr pulmon heart dis NEC	Other chronic pulmonary heart diseases
375.15	102	2206	237	Tear film insuffic NOS	Tear film insufficiency, unspecified
789.01	101	2085	359	Abdmnal pain rt upr quad	Abdominal pain, right upper quadrant
722	101	2301	143	Cervical disc displacmnt	Displacement of cervical intervertebral disc without myelopathy
595	99	2067	379	Acute cystitis	Acute cystitis
415.19	97	2392	56	Pulm embol/infarct NEC	Other pulmonary embolism and infarction
365.11	96	2401	48	Prim open angle glaucoma	Primary open angle glaucoma
722.83	95	2408	42	Postlaminect synd-lumbar	Postlaminectomy syndrome, lumbar region
781.2	94	2178	273	Abnormality of gait	Abnormality of gait
338.29	94	2207	244	Chronic pain NEC	Other chronic pain
553.3	94	2268	183	Diaphragmatic hernia	Diaphragmatic hernia without mention of obstruction or gangrene
440.21	93	2375	77	Ath ext ntv at w claudct	Atherosclerosis of native arteries of the extremities with intermittent claudication
437	92	2373	80	Cerebral atherosclerosis	Cerebral atherosclerosis
459.81	91	2297	157	Venous insufficiency NOS	Venous (peripheral) insufficiency, unspecified
998.59	91	2247	207	Other postop infection	Other postoperative infection
727.03	91	2330	124	Trigger finger	Trigger finger (acquired)
789.04	91	2137	317	Abdmnal pain lt lwr quad	Abdominal pain, left lower quadrant
574.2	91	2221	233	Cholelithiasis NOS	Calculus of gallbladder without mention of cholecystitis, without mention of obstruction
728.71	90	2202	253	Plantar fibromatosis	Plantar fascial fibromatosis
715.9	89	2180	276	Osteoarthros NOS-unspec	Osteoarthrosis, unspecified whether generalized or localized, site unspecified
789.03	89	2121	335	Abdmnal pain rt lwr quad	Abdominal pain, right lower quadrant
346	89	2369	87	Mgrn w aura wo ntrc mgrn	Migraine with aura, without mention of intractable migraine without mention of status migrainosus
788.3	88	2213	244	Urinary incontinence NOS	Urinary incontinence, unspecified
700	88	2294	163	Corns and callosities	Corns and callosities
585.6	88	2399	58	End stage renal disease	End stage renal disease
591	86	2154	305	Hydronephrosis	Hydronephrosis
721	86	2328	131	Cervical spondylosis	Cervical spondylosis without myelopathy
707.15	85	2396	64	Ulcer other part of foot	Ulcer of other part of foot
346.1	83	2369	93	Mgrn wo aura wo ntrc mgr	Migraine without aura, without mention of intractable migraine without mention of status migrainosus
599.7	83	2115	347	Hematuria NOS	Hematuria, unspecified
379.21	83	2317	145	Vitreous degeneration	Vitreous degeneration
411.1	82	2298	165	Intermed coronary synd	Intermediate coronary syndrome
571.8	81	2247	217	Chronic liver dis NEC	Other chronic nonalcoholic liver disease
373	80	2239	226	Blepharitis NOS	Blepharitis, unspecified
593.2	80	2241	224	Cyst of kidney, acquired	Cyst of kidney, acquired
728.85	80	2111	354	Spasm of muscle	Spasm of muscle
362.01	79	2393	73	Diabetic retinopathy NOS	Background diabetic retinopathy
722.9	78	2394	73	Disc dis NEC/NOS-unspec	Other and unspecified disc disorder, unspecified region
788.31	75	2335	135	Urge incontinence	Urge incontinence
428.3	74	2370	101	Diastolc hrt failure NOS	Diastolic heart failure, unspecified
425.4	73	2379	93	Prim cardiomyopathy NEC	Other primary cardiomyopathies
490	72	2091	382	Bronchitis NOS	Bronchitis, not specified as acute or chronic
250.5	72	2397	76	DMII ophth nt st uncntrl	Diabetes with ophthalmic manifestations, type II or unspecified type, not stated as uncontrolled
550.9	71	2364	110	Unilat inguinal hernia	Inguinal hernia, without mention of obstruction or gangrene, unilateral or unspecified (not specified as recurrent)
703	71	2313	161	Ingrowing nail	Ingrowing nail
714	70	2445	30	Rheumatoid arthritis	Rheumatoid arthritis
780.39	70	2399	76	Convulsions NEC	Other convulsions
578.9	70	2295	180	Gastrointest hemorr NOS	Hemorrhage of gastrointestinal tract, unspecified
536.3	70	2414	61	Gastroparesis	Gastroparesis
427.89	69	2164	312	Cardiac dysrhythmias NEC	Other specified cardiac dysrhythmias
586	69	2364	112	Renal failure NOS	Renal failure, unspecified
250.01	69	2382	94	DMI wo cmp nt st uncntrl	Diabetes mellitus without mention of complication, type I [juvenile type], not stated as uncontrolled
382.9	69	2223	253	Otitis media NOS	Unspecified otitis media
112.1	68	2266	211	Candidal vulvovaginitis	Candidiasis of vulva and vagina
402.91	67	2398	80	Hyp ht dis NOS w ht fail	Unspecified hypertensive heart disease with heart failure
366.1	67	2296	182	Senile cataract NOS	Senile cataract, unspecified
840.4	66	2374	105	Sprain rotator cuff	Rotator cuff (capsule) sprain
790.21	66	2379	100	Impaired fasting glucose	Impaired fasting glucose
272.1	66	2392	87	Pure hyperglyceridemia	Pure hyperglyceridemia
333.1	66	2396	83	Tremor NEC	Essential and other specified forms of tremor
276.7	65	2263	217	Hyperpotassemia	Hyperpotassemia
706.2	65	2226	254	Sebaceous cyst	Sebaceous cyst
403.91	65	2398	82	Hyp kid NOS w cr kid V	Hypertensive chronic kidney disease, unspecified, with chronic kidney disease stage V or end stage renal disease
276.51	64	2119	362	Dehydration	Dehydration
696.1	64	2414	67	Other psoriasis	Other psoriasis
307.42	64	2359	122	Persistent insomnia	Persistent disorder of initiating or maintaining sleep
300.01	64	2407	74	Panic dis w/o agorphobia	Panic disorder without agoraphobia
357.4	64	2352	129	Neuropathy in other dis	Polyneuropathy in other diseases classified elsewhere
493.92	63	2372	110	Asthma NOS w (ac) exac	Asthma, unspecified type, with (acute) exacerbation
530.1	63	2415	67	Esophagitis, unspecified	Esophagitis, unspecified
362.51	63	2402	80	Nonexudat macular degen	Nonexudative senile macular degeneration
189	63	2472	10	Malig neopl kidney	Malignant neoplasm of kidney, except pelvis
366.9	63	2245	237	Cataract NOS	Unspecified cataract
783.21	62	2189	294	Abnormal loss of weight	Loss of weight
287.5	62	2354	129	Thrombocytopenia NOS	Thrombocytopenia, unspecified
356.9	62	2353	130	Idio periph neurpthy NOS	Unspecified hereditary and idiopathic peripheral neuropathy
8.45	62	2385	98	Int inf clstrdium dfcile	Intestinal infection due to Clostridium difficile
585.5	61	2443	41	Chron kidney dis stage V	Chronic kidney disease, Stage V
722.93	61	2384	100	Disc dis NEC/NOS-lumbar	Other and unspecified disc disorder, lumbar region
553.1	60	2368	117	Umbilical hernia	Umbilical hernia without mention of obstruction or gangrene
733.01	60	2421	64	Senile osteoporosis	Senile osteoporosis
695.3	60	2395	90	Rosacea	Rosacea
787.2	60	2275	210	Dysphagia NOS	Dysphagia, unspecified
374.87	60	2384	101	Dermatochalasis	Dermatochalasis
427.32	60	2432	53	Atrial flutter	Atrial flutter
593.9	60	2211	274	Renal & ureteral dis NOS	Unspecified disorder of kidney and ureter
521	60	2420	65	NA	Dental caries
564.09	59	2171	315	Constipation NEC	Other constipation
79.99	59	2059	427	Viral infection NOS	Unspecified viral infection
780.93	59	2359	127	Memory loss	Memory loss
285.1	59	2080	406	Ac posthemorrhag anemia	Acute posthemorrhagic anemia
38.9	58	2173	314	Septicemia NOS	Unspecified septicemia
796.2	58	2235	252	Elev bl pres w/o hypertn	Elevated blood pressure reading without diagnosis of hypertension
794.8	58	2321	166	Abn liver function study	Nonspecific abnormal results of function study of liver
511.9	58	2274	213	Pleural effusion NOS	Unspecified pleural effusion
250.8	57	2386	102	DMII oth nt st uncntrld	Diabetes with other specified manifestations, type II or unspecified type, not stated as uncontrolled
723.4	56	2401	88	Brachial neuritis NOS	Brachial neuritis or radiculitis NOS
722.4	56	2343	146	Cervical disc degen	Degeneration of cervical intervertebral disc
473.9	56	2238	251	Chronic sinusitis NOS	Unspecified sinusitis (chronic)
278.02	55	2331	159	Overweight	Overweight
276.9	55	2276	214	Electrolyt/fluid dis NEC	Electrolyte and fluid disorders not elsewhere classified
296.32	55	2455	35	Recurr depr psychos-mod	Major depressive affective disorder, recurrent episode, moderate
733.13	55	2435	55	Path fx vertebrae	Pathologic fracture of vertebrae
707.1	53	2414	78	Ulcer of lower limb NOS	Ulcer of lower limb, unspecified
682.9	53	2152	340	Cellulitis NOS	Cellulitis and abscess of unspecified sites
577	52	2403	90	Acute pancreatitis	Acute pancreatitis
453.9	52	2426	67	Venous thrombosis NOS	Other venous embolism and thrombosis of unspecified site
788.21	52	2361	132	Incmplet bldder emptying	Incomplete bladder emptying
585	51	2462	32	Chro kidney dis	Chronic kidney disease (CKD)
440.1	51	2460	34	Renal artery atheroscler	Atherosclerosis of renal artery
53.9	51	2255	239	Herpes zoster NOS	Herpes zoster without mention of complication
726.6	50	2286	209	Enthesopathy of knee NOS	Enthesopathy of knee, unspecified
530.85	50	2457	38	Barrett's esophagus	Barrett's esophagus
596.54	50	2441	54	Neurogenic bladder NOS	Neurogenic bladder NOS
362.5	50	2425	70	Macular degeneration NOS	Macular degeneration (senile), unspecified
786.6	50	2335	160	Chest swelling/mass/lump	Swelling, mass, or lump in chest
424.9	50	2463	32	Endocarditis NOS	Endocarditis, valve unspecified, unspecified cause
