# Supplementary material for: Using Adipose Measures from Health Care Provider-Based Imaging Data for Discovery
Source: J Obes. 2018 Sep 27;2018:3253096. doi: 10.1155/2018/3253096 (PMC6180992; doi:10.1155/2018/3253096)
Supplement: Supplementary Materials — Supplementary Figure 1: the plot shows −log(p-values) for all phenotypic associations between ICD-9-based diagnoses on the y-axis for both VAT and SAT after controlling for age and sex. Point size is indicative of the number of cases (500, 1000, and 1500), and the direction of the point, upwards or downwards, represents the direction of the beta estimate (positive or negative). Supplementary Figure 2: the plot shows −log(p-values) for sex-stratified phenotypic associations, outside of the top results, of ICD-9-based diagnoses (y-axis) associated with SAT after controlling for age. (A) Results of female phenotypic associations of ICD-9 codes with SAT, after controlling for age, which show a stronger relationship for females compared to males. (B) Results of odds ratios and 95% CIs of female phenotypic associations of ICD-9 codes with SAT after controlling for age. (C) Results of male phenotypic associations of ICD-9 codes with SAT, after controlling for age, which show a stronger relationship for males compared to females. (D) Results of odds ratios and 95% CIs of male phenotypic associations of ICD-9 codes with SAT after controlling for age. Supplementary Figure 3: the plot shows −log(p-values) for sex-stratified phenotypic associations, outside of the top results, of ICD-9-based diagnoses (y-axis) associated with VAT after controlling for age. (A) Results of female phenotypic associations of ICD-9 codes with VAT, after controlling for age, which show a stronger relationship for females compared to males. (B) Results of odds ratios and 95% CIs of female phenotypic associations of ICD-9 codes with VAT after controlling for age. (C) Results of male phenotypic associations of ICD-9 codes with VAT, after controlling for age, which show a stronger relationship for males compared to females. (D) Results of odds ratios and 95% CIs of male phenotypic associations of ICD-9 codes with VAT after controlling for age. Supplementary Figure 4: Manhattan plots showing results for s [file 3253096.f1.zip › 3253096.f1/Supplementary Table 3_JOBE_2418555.xlsx]

## Sheet: Sheet1
Supplementary Table 4: Summary Statistics of all EHR Data
VARIABLE	MIN	MAX	MEAN	MEDIAN	STDEV	MODE	TRANSF
OVERALL SLICE THICKNESS	1	7.5	2.383	1.25	1.833	1.25	None
FEMALE SLICE THICKNESS	1	7.5	2.485	1.25	1.897	1.25	None
MALE SLICE THICKNESS	1	7.5	2.276	1.25	1.756	1.25	None
OVERALL PATIENT AGE	17	95	58.068	60	16.501	64	None
FEMALE PATIENT AGE	17	95	54.486	55	17.628	60	None
MALE PATIENT AGE	19	93	61.849	63	14.284	64	None
OVERALL WEIGHT (kg)	36.27	188.69	90.92	88.45	23.67	89.81	None
FEMALE WEIGHT (kg)	36.27	180.93	85.51	81.65	23.73	78.48	None
MALE WEIGHT (kg)	43.55	188.69	96.63	94.12	22.46	89.35	None
OVERALL HEIGHT (m)	1.09	2.52	1.69	1.68	0.11	1.73	None
FEMALE HEIGHT (m)	1.22	2.31	1.63	1.63	0.081	1.63	None
MALE HEIGHT (m)	1.09	2.52	1.75	1.75	0.088	1.78	None
OVERALL BMI (kg/m^2)	12.56	68.48	31.782	30.72	7.562	26.15	None
FEMALE BMI (kg/m^2)	15.37	68.48	32.261	31.09	8.304	34.2	None
MALE BMI (kg/m^2)	12.56	62.63	31.277	30.4	6.658	26.15	None
OVERALL TAT_VISCERAL	2701.61	87387	25788.9	23806.6	13185	40257.8	BoxCox
FEMALE TAT_VISCERAL	2701.61	77696.7	20669.5	18862.3	10890.4	19956.7	BoxCox
MALE TAT_VISCERAL	2923.24	87387	31193.6	30717.7	13243.2	17196	BoxCox
OVERALL TAT_SUBCUTANEOUS	4522.27	91029.3	33813	31273.3	15700.8	14867.5	BoxCox
FEMALE TAT_SUBCUTANEOUS	6509.56	91029.3	39734.6	38533.3	15473.9	41641.2	BoxCox
MALE TAT_SUBCUTANEOUS	4522.27	83496	27561.4	25145.5	13342.4	14867.5	BoxCox
OVERALL TAT_TOTAL	9276.68	131573	59601.9	58223.2	21822.7	72395.4	BoxCox
FEMALE TAT_TOTAL	12067.8	130295	60404.1	58763.2	22081	55362.6	BoxCox
MALE TAT_TOTAL	9276.68	131573	58755	57544.8	21523.1	36653.4	BoxCox
OVERALL TAT_FAT_RATIO	0.079	0.877	0.432	0.421	0.152	0.336	BoxCox
FEMALE TAT_FAT_RATIO	0.079	0.827	0.338	0.329	0.111	0.248	BoxCox
MALE TAT_FAT_RATIO	0.154	0.877	0.532	0.538	0.125	0.336	BoxCox
OVERALL TAT_VS_RATIO	0.086	7.099	0.935	0.728	0.72	0.506	BoxCox
FEMALE TAT_VS_RATIO	0.086	4.768	0.564	0.491	0.344	0.33	BoxCox
MALE TAT_VS_RATIO	0.182	7.099	1.327	1.165	0.8	0.506	BoxCox
OVERALL TAT_WC	750.787	3289.84	1194.83	1170.51	174.291	1111.63	BoxCox
FEMALE TAT_WC	783.41	3289.84	1193.69	1163.12	188.131	1195.7	BoxCox
MALE TAT_WC	750.787	2151.92	1196.04	1178.44	158.44	1462.48	BoxCox
OVERALL LOG MEDIAN CHOLESTEROL	4.718	5.771	5.196	5.198	0.179	5.1	Natural Log
FEMALE LOG MEDIAN CHOLESTEROL	4.736	5.771	5.24	5.251	0.171	5.147	Natural Log
MALE LOG MEDIAN CHOLESTEROL	4.718	5.727	5.15	5.153	0.174	5.081	Natural Log
OVERALL LOG MEDIAN LDL	3.85	5.38	4.593	4.605	0.268	4.564	Natural Log
FEMALE LOG MEDIAN LDL	3.871	5.366	4.637	4.656	0.266	4.644	Natural Log
MALE LOG MEDIAN LDL	3.85	5.38	4.548	4.554	0.263	4.564	Natural Log
OVERALLLOG WBC COUNT	0.429	4.058	2.01	2.01	0.275	1.932	Logarithmic
FEMALE LOG WBC COUNT	0.718	2.92	2.02	2.024	0.265	1.917	Logarithmic
MALE LOG WBC COUNT	0.429	4.058	2	2	0.285	1.932	Logarithmic
OVERALL LOG MEDIAN HDL	3.135	4.668	3.841	3.829	0.27	3.714	Natural Log
FEMALE LOG MEDIAN HDL	3.135	4.668	3.947	3.932	0.261	3.829	Natural Log
MALE LOG MEDIAN HDL	3.135	4.5	3.734	3.726	0.233	3.714	Natural Log
OVERALL LOG MEDIAN TRIGLYCERIDES	3.689	6.205	4.958	4.942	0.466	5.024	Natural Log
FEMALE LOG MEDIAN TRIGLYCERIDES	3.689	6.205	4.932	4.914	0.468	5.024	Natural Log
MALE LOG MEDIAN TRIGLYCERIDES	3.807	6.188	4.984	4.977	0.462	4.682	Natural Log
