# Supplementary material for: Using Adipose Measures from Health Care Provider-Based Imaging Data for Discovery
Source: J Obes. 2018 Sep 27;2018:3253096. doi: 10.1155/2018/3253096 (PMC6180992; doi:10.1155/2018/3253096)
Supplement: Supplementary Materials — Supplementary Figure 1: the plot shows −log(p-values) for all phenotypic associations between ICD-9-based diagnoses on the y-axis for both VAT and SAT after controlling for age and sex. Point size is indicative of the number of cases (500, 1000, and 1500), and the direction of the point, upwards or downwards, represents the direction of the beta estimate (positive or negative). Supplementary Figure 2: the plot shows −log(p-values) for sex-stratified phenotypic associations, outside of the top results, of ICD-9-based diagnoses (y-axis) associated with SAT after controlling for age. (A) Results of female phenotypic associations of ICD-9 codes with SAT, after controlling for age, which show a stronger relationship for females compared to males. (B) Results of odds ratios and 95% CIs of female phenotypic associations of ICD-9 codes with SAT after controlling for age. (C) Results of male phenotypic associations of ICD-9 codes with SAT, after controlling for age, which show a stronger relationship for males compared to females. (D) Results of odds ratios and 95% CIs of male phenotypic associations of ICD-9 codes with SAT after controlling for age. Supplementary Figure 3: the plot shows −log(p-values) for sex-stratified phenotypic associations, outside of the top results, of ICD-9-based diagnoses (y-axis) associated with VAT after controlling for age. (A) Results of female phenotypic associations of ICD-9 codes with VAT, after controlling for age, which show a stronger relationship for females compared to males. (B) Results of odds ratios and 95% CIs of female phenotypic associations of ICD-9 codes with VAT after controlling for age. (C) Results of male phenotypic associations of ICD-9 codes with VAT, after controlling for age, which show a stronger relationship for males compared to females. (D) Results of odds ratios and 95% CIs of male phenotypic associations of ICD-9 codes with VAT after controlling for age. Supplementary Figure 4: Manhattan plots showing results for s [file 3253096.f1.zip › 3253096.f1/Supplementary Table 4_JOBE_2418556.xlsx]

## Sheet: Sheet1
Supplementary Table 3: Cross Phenotype Associations of ICD-9 Diagnostic Codes
ICD-9	Measure	Pval	Beta	SE	Cases	Controls	OR	95% CI	ICD-9 Description
278.01	tat_subcu	3.29444e-83	1.87947	0.0936837	533	1803	6.55003	5.451,7.87	Morbid obesity
278.01	tat_visc	5.21835e-72	1.52122	0.0847698	533	1803	4.57781	3.877,5.405	Morbid obesity
278	tat_subcu	1.41168e-68	1.23121	0.0703513	640	1426	3.42537	2.984,3.932	Obesity, unspecified
250	tat_visc	1.49253e-58	0.940802	0.0583149	930	1476	2.56204	2.285,2.872	Diabetes mellitus without mention of complication, type II or unspecified type, not stated as uncontrolled
278	tat_visc	1.23345e-49	0.992531	0.0670106	640	1426	2.69805	2.366,3.077	Obesity, unspecified
327.23	tat_visc	7.68821e-37	0.997093	0.0786386	338	1952	2.71039	2.323,3.162	Obstructive sleep apnea (adult)(pediatric)
250	tat_subcu	3.23428e-29	0.590229	0.0526027	930	1476	1.8044	1.628,2.0	Diabetes mellitus without mention of complication, type II or unspecified type, not stated as uncontrolled
780.57	tat_visc	1.80587e-26	0.908418	0.0853236	244	1986	2.4804	2.098,2.932	Unspecified sleep apnea
327.23	tat_subcu	2.65017e-24	0.741488	0.0728965	338	1952	2.09906	1.82,2.421	Obstructive sleep apnea (adult)(pediatric)
401.9	tat_visc	1.03041e-22	0.648298	0.0660926	1734	570	1.91228	1.68,2.177	Unspecified essential hypertension
780.57	tat_subcu	2.57725e-20	0.77063	0.0834445	244	1986	2.16113	1.835,2.545	Unspecified sleep apnea
272.4	tat_visc	3.2028e-17	0.530199	0.0628278	1606	633	1.69927	1.502,1.922	Other and unspecified hyperlipidemia
401.9	tat_subcu	4.11745e-17	0.526979	0.0626647	1734	570	1.69381	1.498,1.915	Unspecified essential hypertension
782.3	tat_visc	4.56103e-16	0.552863	0.0680644	436	1621	1.73822	1.521,1.986	Edema
715.96	tat_subcu	1.32223e-15	0.620235	0.0776021	293	1961	1.85936	1.597,2.165	Osteoarthrosis, unspecified whether generalized or localized, lower leg
782.3	tat_subcu	1.23235e-13	0.504366	0.0680356	436	1621	1.65594	1.449,1.892	Edema
579.3	tat_subcu	3.96574e-12	0.668876	0.096402	169	2356	1.95204	1.616,2.358	Other and unspecified postsurgical nonabsorption
715.96	tat_visc	1.31072e-11	0.508515	0.0751413	293	1961	1.66282	1.435,1.927	Osteoarthrosis, unspecified whether generalized or localized, lower leg
272.4	tat_subcu	2.92258e-11	0.397386	0.0597535	1606	633	1.48793	1.323,1.673	Other and unspecified hyperlipidemia
250.4	tat_visc	3.19684e-11	0.588552	0.0886747	208	2247	1.80138	1.514,2.143	Diabetes with renal manifestations, type II or unspecified type, not stated as uncontrolled
729.5	tat_subcu	1.07889e-10	0.377418	0.0584649	633	1082	1.45851	1.301,1.636	Pain in limb
250.6	tat_visc	7.7664e-10	0.58211	0.0946577	165	2253	1.78981	1.487,2.155	Diabetes with neurological manifestations, type II or unspecified type, not stated as uncontrolled
682.6	tat_visc	2.1222e-09	0.621513	0.10379	141	2121	1.86174	1.519,2.282	Cellulitis and abscess of leg, except foot
719.46	tat_subcu	3.7013e-09	0.356697	0.0604876	481	1435	1.4286	1.269,1.608	Pain in joint, lower leg
277.7	tat_subcu	6.38295e-09	1.63727	0.281976	28	2475	5.14112	2.958,8.935	Dysmetabolic syndrome X
719.46	tat_visc	1.93401e-08	0.342545	0.0609749	481	1435	1.40853	1.25,1.587	Pain in joint, lower leg
274.9	tat_visc	3.80725e-08	0.452391	0.0822594	236	2185	1.57207	1.338,1.847	Gout, unspecified
466	tat_visc	7.67826e-08	0.327105	0.0608621	516	1285	1.38695	1.231,1.563	Acute bronchitis
783.21	tat_visc	1.10438e-07	-0.816418	0.15379	62	2189	0.442012	0.327,0.598	Loss of weight
715.16	tat_visc	2.73894e-07	0.498819	0.0970356	157	2186	1.64678	1.362,1.992	Osteoarthrosis, localized, primary, lower leg
715.16	tat_subcu	3.36604e-07	0.520479	0.102021	157	2186	1.68283	1.378,2.055	Osteoarthrosis, localized, primary, lower leg
783.21	tat_subcu	3.59858e-07	-0.767556	0.150825	62	2189	0.464146	0.345,0.624	Loss of weight
786.09	tat_visc	3.85588e-07	0.401492	0.079097	247	1687	1.49405	1.279,1.745	Other respiratory abnormalities
585.3	tat_visc	3.9483e-07	0.306611	0.0604584	656	1722	1.35881	1.207,1.53	Chronic kidney disease, Stage III (moderate)
251.1	tat_visc	4.0121e-07	0.888641	0.17533	38	2486	2.43182	1.725,3.429	Other specified hypoglycemia
402.91	tat_visc	4.09745e-07	0.783068	0.154623	67	2398	2.18818	1.616,2.963	Unspecified hypertensive heart disease with heart failure
428	tat_visc	6.83811e-07	0.388262	0.0781856	305	1995	1.47442	1.265,1.719	Congestive heart failure, unspecified
579.3	tat_visc	7.01465e-07	0.452728	0.0912582	169	2356	1.5726	1.315,1.881	Other and unspecified postsurgical nonabsorption
786.05	tat_visc	8.88339e-07	0.383367	0.0780012	252	1685	1.46722	1.259,1.71	Shortness of breath
251.1	tat_subcu	1.63288e-06	0.96415	0.201106	38	2486	2.62256	1.768,3.89	Other specified hypoglycemia
357.2	tat_visc	1.83905e-06	0.428421	0.0898091	177	2241	1.53483	1.287,1.83	Polyneuropathy in diabetes
274.9	tat_subcu	2.36951e-06	0.395198	0.0837453	236	2185	1.48468	1.26,1.75	Gout, unspecified
571.8	tat_visc	3.18153e-06	0.614058	0.131808	81	2247	1.84792	1.427,2.393	Other chronic nonalcoholic liver disease
571.8	tat_subcu	3.34139e-06	0.605771	0.130312	81	2247	1.83266	1.42,2.366	Other chronic nonalcoholic liver disease
682.6	tat_subcu	3.94956e-06	0.478662	0.103741	141	2121	1.61391	1.317,1.978	Cellulitis and abscess of leg, except foot
459.81	tat_visc	6.2885e-06	0.592545	0.131197	91	2297	1.80859	1.398,2.339	Venous (peripheral) insufficiency, unspecified
493.9	tat_visc	6.94651e-06	0.305178	0.067888	369	2011	1.35687	1.188,1.55	Asthma, unspecified type, unspecified
564.2	tat_subcu	7.50372e-06	0.459407	0.102572	132	2366	1.58313	1.295,1.936	Postgastric surgery syndromes
729.5	tat_visc	8.35316e-06	0.262972	0.0590161	633	1082	1.30079	1.159,1.46	Pain in limb
530.81	tat_subcu	1.11926e-05	0.221772	0.0504859	1068	989	1.24829	1.131,1.378	Esophageal reflux
733	tat_subcu	1.58825e-05	-0.34599	0.0801629	317	2010	0.70752	0.605,0.828	Osteoporosis, unspecified
112.3	tat_subcu	2.04401e-05	1.19272	0.27998	23	2391	3.29603	1.904,5.706	Candidiasis of skin and nails
553.1	tat_visc	3.89478e-05	0.608174	0.147843	60	2368	1.83707	1.375,2.455	Umbilical hernia without mention of obstruction or gangrene
250.4	tat_subcu	5.69758e-05	0.34984	0.0869169	208	2247	1.41884	1.197,1.682	Diabetes with renal manifestations, type II or unspecified type, not stated as uncontrolled
466	tat_subcu	6.30454e-05	0.237461	0.0593487	516	1285	1.26803	1.129,1.424	Acute bronchitis
428.32	tat_subcu	6.61971e-05	0.706958	0.177202	48	2379	2.02781	1.433,2.87	Chronic diastolic heart failure
268.9	tat_visc	6.66645e-05	0.2448	0.0613859	461	1667	1.27737	1.133,1.441	Unspecified vitamin D deficiency
553.21	tat_subcu	7.57038e-05	0.394604	0.0997076	146	2298	1.4838	1.22,1.804	Incisional hernia without mention of obstruction or gangrene
