# Supplementary material for: Using Adipose Measures from Health Care Provider-Based Imaging Data for Discovery
Source: J Obes. 2018 Sep 27;2018:3253096. doi: 10.1155/2018/3253096 (PMC6180992; doi:10.1155/2018/3253096)
Supplement: Supplementary Materials — Supplementary Figure 1: the plot shows −log(p-values) for all phenotypic associations between ICD-9-based diagnoses on the y-axis for both VAT and SAT after controlling for age and sex. Point size is indicative of the number of cases (500, 1000, and 1500), and the direction of the point, upwards or downwards, represents the direction of the beta estimate (positive or negative). Supplementary Figure 2: the plot shows −log(p-values) for sex-stratified phenotypic associations, outside of the top results, of ICD-9-based diagnoses (y-axis) associated with SAT after controlling for age. (A) Results of female phenotypic associations of ICD-9 codes with SAT, after controlling for age, which show a stronger relationship for females compared to males. (B) Results of odds ratios and 95% CIs of female phenotypic associations of ICD-9 codes with SAT after controlling for age. (C) Results of male phenotypic associations of ICD-9 codes with SAT, after controlling for age, which show a stronger relationship for males compared to females. (D) Results of odds ratios and 95% CIs of male phenotypic associations of ICD-9 codes with SAT after controlling for age. Supplementary Figure 3: the plot shows −log(p-values) for sex-stratified phenotypic associations, outside of the top results, of ICD-9-based diagnoses (y-axis) associated with VAT after controlling for age. (A) Results of female phenotypic associations of ICD-9 codes with VAT, after controlling for age, which show a stronger relationship for females compared to males. (B) Results of odds ratios and 95% CIs of female phenotypic associations of ICD-9 codes with VAT after controlling for age. (C) Results of male phenotypic associations of ICD-9 codes with VAT, after controlling for age, which show a stronger relationship for males compared to females. (D) Results of odds ratios and 95% CIs of male phenotypic associations of ICD-9 codes with VAT after controlling for age. Supplementary Figure 4: Manhattan plots showing results for s [file 3253096.f1.zip › 3253096.f1/Supplementary Table 5_JOBE_2418557.xlsx]

## Sheet: Sheet1
Supplementary Table 5: Cross-Phenotype Associations of Clinical Lab Measures
Outcome	Fat Measure	Pval	Beta	SE
TRIG_logn_MED_LAB_VAL	tat_visc	1.44107e-43	0.153186	0.0108278
FBG_boxcox_MED_LAB_VAL	tat_visc	9.31432e-40	-6.34963e-06	4.71089e-07
HDL_logn_MED_LAB_VAL	tat_visc	1.41781e-36	-0.0745862	0.00579816
ANION_GAP_SERUM_PLASMA	tat_visc	6.45288e-28	0.37196	0.0335487
HBA1C_boxcox_MED_LAB_VAL	tat_visc	5.39878e-23	-0.00270418	0.000269696
LOG_ALANINE_AMINOTRANSFERASE_ALT_SERUM_PLASMA	tat_visc	2.50129e-22	0.0894189	0.00911083
FBG_boxcox_MED_LAB_VAL	tat_subcu	1.05456e-18	-4.31322e-06	4.83884e-07
MEAN_CORPUSCULAR_HEMOGLOBIN_MCH_BLOOD	tat_subcu	2.044e-14	-0.27439	0.0356619
MEAN_CORPUSCULAR_HEMOGLOBIN_MCH_BLOOD	tat_visc	3.86427e-13	-0.26605	0.0364454
MEAN_CORPUSCULAR_HEMOGLOBIN_CONCENTRATION_MCHC_BLOOD	tat_subcu	1.02726e-12	-0.117857	0.0164512
MEAN_CORPUSCULAR_HEMOGLOBIN_CONCENTRATION_MCHC_BLOOD	tat_visc	2.58852e-11	-0.112561	0.0168031
LOG_ERYTHROCYTE_DISTRIBUTION_WIDTH_RDW_BLOOD	tat_visc	8.5493e-11	0.0101089	0.00155044
HDL_logn_MED_LAB_VAL	tat_subcu	5.8402e-10	-0.0369674	0.00594109
LOG_ALANINE_AMINOTRANSFERASE_ALT_SERUM_PLASMA	tat_subcu	6.27073e-10	0.0562251	0.0090564
ANION_GAP_SERUM_PLASMA	tat_subcu	3.85797e-09	0.198831	0.0336354
LOG_WBC_COUNT_BLOOD_0.001	tat_visc	7.36537e-09	0.0356996	0.0061528
TRIG_logn_MED_LAB_VAL	tat_subcu	8.4028e-09	0.0646434	0.0111792
RBC_COUNT_BLOOD	tat_subcu	1.14586e-08	0.0555615	0.00970111
MEAN_CORPUSCULAR_VOLUME_MCV_BLOOD	tat_subcu	2.92281e-08	-0.507608	0.0912325
MEAN_CORPUSCULAR_VOLUME_MCV_BLOOD	tat_visc	1.47768e-07	-0.491499	0.093253
CHLORIDE_CL_SERUM_PLASMA	tat_visc	1.61001e-07	-0.250302	0.0476348
CHLORIDE_CL_SERUM_PLASMA	tat_subcu	4.90425e-07	-0.236221	0.0468376
LOG_ALBUMIN_SERUM_PLASMA	tat_visc	2.91105e-06	-0.00933452	0.0019912
HBA1C_boxcox_MED_LAB_VAL	tat_subcu	6.41519e-06	-0.00125056	0.000276232
RBC_COUNT_BLOOD	tat_visc	6.97882e-06	0.0448093	0.00994847
PLATELET_MEAN_VOLUME_MPV_BLOOD	tat_subcu	1.01331e-05	0.110996	0.0250926
LOG_ALBUMIN_SERUM_PLASMA	tat_subcu	3.47343e-05	-0.00808794	0.00195002
LOG_ERYTHROCYTE_DISTRIBUTION_WIDTH_RDW_BLOOD	tat_subcu	9.81195e-05	0.00591689	0.00151645
LOG_WBC_COUNT_BLOOD_0.001	tat_subcu	0.000120551	0.0232764	0.00604421
LOG_ALKALINE_PHOSPHATASE_SERUM_PLASMA	tat_subcu	0.000171956	0.0233016	0.0061924
HEMATOCRIT_HCT_BLOOD	tat_subcu	0.000738802	0.274465	0.081226
LOG_ALKALINE_PHOSPHATASE_SERUM_PLASMA	tat_visc	0.000921843	0.0210303	0.00633922
UREA_NITROGEN_SERUM_PLASMA	tat_visc	0.00147995	0.340138	0.106882
PLATELET_MEAN_VOLUME_MPV_BLOOD	tat_visc	0.00554072	0.0713568	0.0257028
FreeT4_logn_MED_LAB_VAL	tat_subcu	0.00724636	-0.017533	0.00651647
LDL_logn_MED_LAB_VAL	tat_visc	0.0083189	-0.0169849	0.00643064
HEMATOCRIT_HCT_BLOOD	tat_visc	0.0133034	0.206064	0.0831795
HCO3_logn_MED_LAB_VAL	tat_visc	0.0137222	0.0187764	0.00758528
CARBON_DIOXIDE_CO2_SERUM_PLASMA	tat_subcu	0.0137578	0.102232	0.0414686
SODIUM_NA_SERUM_PLASMA	tat_subcu	0.014674	0.0882245	0.0361274
CHOL_logn_MED_LAB_VAL	tat_subcu	0.0149674	-0.0102271	0.00419992
HCO3_logn_MED_LAB_VAL	tat_subcu	0.0216328	0.0186712	0.00809757
TSH_logn_MED_LAB_VAL	tat_subcu	0.0364792	0.131743	0.0626817
CHOL_logn_MED_LAB_VAL	tat_visc	0.0391188	-0.00867907	0.00420464
UREA_NITROGEN_SERUM_PLASMA	tat_subcu	0.0453926	0.207444	0.103615
LDL_logn_MED_LAB_VAL	tat_subcu	0.0487346	-0.0126872	0.00643364
CALCIUM_CA_SERUM_PLASMA	tat_subcu	0.0513767	-0.0132386	0.00679159
PLATELET_BLOOD_COUNT	tat_subcu	0.0581658	2.36029	1.24531
FreeT3_logn_MED_LAB_VAL	tat_subcu	0.0827099	0.0159572	0.00917855
PLATELET_BLOOD_COUNT	tat_visc	0.121248	1.96921	1.27038
LOG_BILIRUBIN_SERUM_PLASMA_0.001	tat_subcu	0.139429	-0.0138751	0.00938515
SODIUM_NA_SERUM_PLASMA	tat_visc	0.153555	0.052611	0.0368548
HEMOGLOBIN_BLOOD	tat_subcu	0.172374	0.0410874	0.0301004
FreeT4_logn_MED_LAB_VAL	tat_visc	0.173133	-0.00922387	0.00676667
LOG_CREATININE_SERUM_PLASMA	tat_subcu	0.177497	-0.00751807	0.00557351
POTASSIUM_K_SERUM_PLASMA	tat_visc	0.183138	0.00780704	0.00586323
LOG_ASPARTATE_AMINOTRANSFERASE_AST_SERUM_PLASMA	tat_subcu	0.244951	0.0070599	0.00607052
LOG_BILIRUBIN_SERUM_PLASMA_0.001	tat_visc	0.297128	-0.00998111	0.00957111
LOG_ASPARTATE_AMINOTRANSFERASE_AST_SERUM_PLASMA	tat_visc	0.319687	0.00619756	0.00622679
POTASSIUM_K_SERUM_PLASMA	tat_subcu	0.394566	0.00488926	0.00574184
PROTEIN_SERUM_PLASMA	tat_visc	0.458365	0.0066279	0.00893654
IGF1_logn_MED_LAB_VAL	tat_subcu	0.461408	-0.0808369	0.108296
LOG_CREATININE_SERUM_PLASMA	tat_visc	0.537713	0.0035024	0.00568237
HEMOGLOBIN_BLOOD	tat_visc	0.538309	0.0189253	0.03075
CARBON_DIOXIDE_CO2_SERUM_PLASMA	tat_visc	0.583605	-0.0230825	0.0421062
IGF1_logn_MED_LAB_VAL	tat_visc	0.682651	-0.0479503	0.116105
CALCIUM_CA_SERUM_PLASMA	tat_visc	0.739512	-0.00230384	0.00692807
PROTEIN_SERUM_PLASMA	tat_subcu	0.873881	0.00138096	0.00869911
TSH_logn_MED_LAB_VAL	tat_visc	0.918491	0.00611931	0.0597427
FreeT3_logn_MED_LAB_VAL	tat_visc	0.957014	0.000479817	0.00889743
