# Supplementary material for: Using Adipose Measures from Health Care Provider-Based Imaging Data for Discovery
Source: J Obes. 2018 Sep 27;2018:3253096. doi: 10.1155/2018/3253096 (PMC6180992; doi:10.1155/2018/3253096)
Supplement: Supplementary Materials — Supplementary Figure 1: the plot shows −log(p-values) for all phenotypic associations between ICD-9-based diagnoses on the y-axis for both VAT and SAT after controlling for age and sex. Point size is indicative of the number of cases (500, 1000, and 1500), and the direction of the point, upwards or downwards, represents the direction of the beta estimate (positive or negative). Supplementary Figure 2: the plot shows −log(p-values) for sex-stratified phenotypic associations, outside of the top results, of ICD-9-based diagnoses (y-axis) associated with SAT after controlling for age. (A) Results of female phenotypic associations of ICD-9 codes with SAT, after controlling for age, which show a stronger relationship for females compared to males. (B) Results of odds ratios and 95% CIs of female phenotypic associations of ICD-9 codes with SAT after controlling for age. (C) Results of male phenotypic associations of ICD-9 codes with SAT, after controlling for age, which show a stronger relationship for males compared to females. (D) Results of odds ratios and 95% CIs of male phenotypic associations of ICD-9 codes with SAT after controlling for age. Supplementary Figure 3: the plot shows −log(p-values) for sex-stratified phenotypic associations, outside of the top results, of ICD-9-based diagnoses (y-axis) associated with VAT after controlling for age. (A) Results of female phenotypic associations of ICD-9 codes with VAT, after controlling for age, which show a stronger relationship for females compared to males. (B) Results of odds ratios and 95% CIs of female phenotypic associations of ICD-9 codes with VAT after controlling for age. (C) Results of male phenotypic associations of ICD-9 codes with VAT, after controlling for age, which show a stronger relationship for males compared to females. (D) Results of odds ratios and 95% CIs of male phenotypic associations of ICD-9 codes with VAT after controlling for age. Supplementary Figure 4: Manhattan plots showing results for s [file 3253096.f1.zip › 3253096.f1/Supplementary Table 6_JOBE_2418558.xlsx]

## Sheet: Sheet1
Supplementary Table 6: Summary Statistics of Clinical Laboratory Measures
CLINICAL LAB	MIN	MAX	MEAN	MEDIAN	ST_DEV	MODE	UNITS
LOG ALANINE AMINOTRANSFERASE (ALT)	1.099	4.311	3.105	3.091	0.425	2.944	U/L
LOG ALBUMIN	0.742	1.629	1.42	1.435	0.089	1.435	g/dL
LOG ALKALINE PHOSPHATASE	3.258	5.159	4.351	4.344	0.273	4.317	U/L
ANION GAP	5.5	14.5	9.86	10	1.524	10	mmol/L
LOG ASPARTATE AMINOTRANSFERASE (AST)	2.197	4.174	3.182	3.157	0.274	3.045	U/L
LOG BILIRUBIN	-2.293	0.531	-0.826	-0.914	0.434	-1.201	mg/dL
CALCIUM (CA)	8.55	10.25	9.357	9.35	0.306	9.4	mg/dL
CARBON DIOXIDE (CO2)	22	32	26.899	27	1.908	27	mmol/L
CHLORIDE (CL)	97	108	102.712	103	2.1	103	mmol/L
LOG CREATINE	-1.427	0.693	-0.069	-0.105	0.296	-0.223	mg/dL
LOG ERYTHROCYTE DISTRIBUTION WIDTH	2.46	2.797	2.617	2.61	0.069	2.61
HEMATOCRIT	30.3	49.3	39.288	39.3	3.87	39.6	%
HEMOGLOBIN	9.95	17	13.253	13.25	1.456	13.1	g/dL
MEAN CORPUSCULAR HEMOGLOBIN CONCENTRATION	31.55	36	33.83	33.9	0.772	33.7
MEAN CORPUSCULAR HEMOGLOBIN	25.65	34.85	30.423	30.5	1.647	30.5
MEAN CORPUSCULAR VOLUME	77.8	101.2	89.856	89.9	4.263	88.2
PLATELET COUNT	85	404	234.163	230	59.372	263	K/uL
PLATELET MEAN VOLUME	6.85	12.6	9.499	9.55	1.135	9.6
POTASSIUM (K)	3.55	4.95	4.247	4.2	0.267	4.3	mmol/L
PROTEIN	5.95	8	6.976	7	0.385	7	g/dL
RED BLOOD CELL COUNT	3.32	5.63	4.399	4.42	0.466	4.62	M/uL
SODIUM (NA)	135	144	139.562	140	1.633	140	mmol/L
UREA NITROGEN	5	32.5	17.536	17	5.48	15	mg/dL
LOG WHITE BLOOD CELL COUNT	0.429	4.058	2.01	2.01	0.275	1.932	K/uL
BOXCOX MEDIAN FASTING BLOOD GLUCOSE	0	0	0	0	0	0
BOXCOX MEDIAN HBA1C	0.014	0.076	0.037	0.037	0.01	0.041	%
LOG MEDIAN CHOLESTEROL	4.718	5.771	5.196	5.198	0.179	5.1	mg/dL
LOG MEDIAN FREE T3	0.501	1.609	1.016	1.03	0.193	0.993
LOG MEDIAN FREE T4	-0.357	0.718	0.156	0.153	0.194	0.174
LOG MEDIAN BICARBONATE (HCO3)	2.738	3.624	3.185	3.186	0.147	3.254
LOG MEDIAN HDL	3.135	4.668	3.841	3.829	0.27	3.714	mg/dL
LOG MEDIAN IGF1	3.219	5.549	4.719	4.75	0.589	4.187
LOG MEDIAN LDL	3.85	5.38	4.593	4.605	0.268	4.564	mg/dL
LOG MEDIAN TRIGLYCERIDES	3.689	6.205	4.958	4.942	0.466	5.024
LOG MEDIAN TSH	-1.966	3.251	0.717	0.718	0.875	0.365	ulU/mL
