# Supplementary material for: Using Adipose Measures from Health Care Provider-Based Imaging Data for Discovery
Source: J Obes. 2018 Sep 27;2018:3253096. doi: 10.1155/2018/3253096 (PMC6180992; doi:10.1155/2018/3253096)
Supplement: Supplementary Materials — Supplementary Figure 1: the plot shows −log(p-values) for all phenotypic associations between ICD-9-based diagnoses on the y-axis for both VAT and SAT after controlling for age and sex. Point size is indicative of the number of cases (500, 1000, and 1500), and the direction of the point, upwards or downwards, represents the direction of the beta estimate (positive or negative). Supplementary Figure 2: the plot shows −log(p-values) for sex-stratified phenotypic associations, outside of the top results, of ICD-9-based diagnoses (y-axis) associated with SAT after controlling for age. (A) Results of female phenotypic associations of ICD-9 codes with SAT, after controlling for age, which show a stronger relationship for females compared to males. (B) Results of odds ratios and 95% CIs of female phenotypic associations of ICD-9 codes with SAT after controlling for age. (C) Results of male phenotypic associations of ICD-9 codes with SAT, after controlling for age, which show a stronger relationship for males compared to females. (D) Results of odds ratios and 95% CIs of male phenotypic associations of ICD-9 codes with SAT after controlling for age. Supplementary Figure 3: the plot shows −log(p-values) for sex-stratified phenotypic associations, outside of the top results, of ICD-9-based diagnoses (y-axis) associated with VAT after controlling for age. (A) Results of female phenotypic associations of ICD-9 codes with VAT, after controlling for age, which show a stronger relationship for females compared to males. (B) Results of odds ratios and 95% CIs of female phenotypic associations of ICD-9 codes with VAT after controlling for age. (C) Results of male phenotypic associations of ICD-9 codes with VAT, after controlling for age, which show a stronger relationship for males compared to females. (D) Results of odds ratios and 95% CIs of male phenotypic associations of ICD-9 codes with VAT after controlling for age. Supplementary Figure 4: Manhattan plots showing results for s [file 3253096.f1.zip › 3253096.f1/Supplementary Table 7_JOBE_2418559.xlsx]

## Sheet: Sheet1
Supplementary Table 7: Summary Statistics of Clinical Laboratory Measures Statified by Sex
SEX	VARIABLE	MIN	MAX	MEAN	MEDIAN	ST_DEV	MODE	UNITS
F	LOG ALANINE AMINOTRANSFERASE (ALT)	1.386	4.304	3.007	2.983	0.4	2.833	U/L
F	LOG ALBUMIN	0.742	1.609	1.42	1.435	0.083	1.435	g/dL
F	LOG ALKALINE PHOSPHATASE	3.401	5.153	4.356	4.35	0.274	4.317	U/L
F	ANION GAP (mEq/L)	6	14.5	9.98	10	1.516	9	mmol/L
F	LOG ASPARTATE AMINOTRANSFERASE (AST)	2.197	4.111	3.134	3.114	0.262	2.944	U/L
F	LOG BILIRUBIN	-2.293	0.531	-0.943	-0.914	0.423	-1.201	mg/dL
F	CALCIUM (CA) (mg/dL)	8.55	10.25	9.404	9.4	0.304	9.4	mg/dL
F	CARBON DIOXIDE (CO2) (mmol/L)	22	32	26.873	27	1.964	27	mmol/L
F	CHLORIDE (CL) (mmol/L)	97	108	102.66	103	2.107	103	mmol/L
F	LOG CREATINE	-1.427	0.693	-0.188	-0.223	0.278	-0.357	mg/dL
F	LOG ERYTHROCYTE DISTRIBUTION WIDTH	2.46	2.797	2.616	2.61	0.069	2.595
F	HEMATOCRIT (%)	30.3	48.4	38.203	38.35	3.167	37.9	%
F	HEMOGLOBIN (g/dL)	10	16.4	12.821	12.9	1.156	13.1	g/dL
F	MEAN CORPUSCULAR HEMOGLOBIN CONCENTRATION	31.6	36	33.665	33.75	0.737	33.9
F	MEAN CORPUSCULAR HEMOGLOBIN	25.7	34.85	30.165	30.3	1.642	30.5
F	MEAN CORPUSCULAR VOLUME	77.9	101.2	89.525	89.6	4.299	88.2
F	PLATELET COUNT	88	403	253.226	251.25	56.733	263	K/uL
F	PLATELET MEAN VOLUME	6.85	12.6	9.502	9.55	1.12	9.6
F	POTASSIUM (K)	3.55	4.95	4.198	4.2	0.262	4.3	mmol/L
F	PROTEIN	5.95	8	6.988	7	0.375	7	g/dL
F	RED BLOOD CELL COUNT	3.325	5.595	4.301	4.325	0.403	4.08	M/uL
F	SODIUM (NA)	135	144	139.551	139.5	1.624	139	mmol/L
F	UREA NITROGEN	5	32.5	16.23	15	5.55	12	mg/dL
F	LOG WHITE BLOOD CELL COUNT	0.718	2.92	2.02	2.024	0.265	1.917	K/uL
F	BOXCOX MEDIAN FASTING BLOOD GLUCOSE	0	0	0	0	0	0
F	BOXCOX MEDIAN HBA1C	0.014	0.076	0.038	0.039	0.01	0.042	%
F	LOG MEDIAN CHOLESTEROL	4.736	5.771	5.24	5.251	0.171	5.147	mg/dL
F	LOG MEDIAN FREE T3	0.531	1.609	1.016	1.03	0.185	0.993
F	LOG MEDIAN FREE T4	-0.357	0.693	0.165	0.157	0.2	0.058
F	LOG MEDIAN BICARBONATE (HCO3)	2.738	3.624	3.185	3.182	0.166	3.091
F	LOG MEDIAN HDL	3.135	4.668	3.947	3.932	0.261	3.829	mg/dL
F	LOG MEDIAN IGF1	3.219	5.257	4.587	4.663	0.641	3.884
F	LOG MEDIAN LDL	3.871	5.366	4.637	4.656	0.266	4.644	mg/dL
F	LOG MEDIAN TRIGLYCERIDES	3.689	6.205	4.932	4.914	0.468	5.024
F	LOG MEDIAN TSH	-1.966	3.251	0.716	0.751	0.923	0.88	ulU/mL
M	LOG ALANINE AMINOTRANSFERASE (ALT)	1.099	4.311	3.21	3.199	0.427	3.045	U/L
M	LOG ALBUMIN	0.875	1.629	1.42	1.435	0.095	1.459	g/dL
M	LOG ALKALINE PHOSPHATASE	3.258	5.159	4.345	4.331	0.272	4.344	U/L
M	ANION GAP	5.5	14.5	9.734	10	1.524	10	mmol/L
M	LOG ASPARTATE AMINOTRANSFERASE (AST)	2.398	4.174	3.233	3.219	0.277	3.135	U/L
M	LOG BILIRUBIN	-2.293	0.501	-0.7	-0.691	0.41	-0.691	mg/dL
M	CALCIUM (CA)	8.55	10.2	9.308	9.3	0.3	9.3	mg/dL
M	CARBON DIOXIDE (CO2)	22	32	26.927	27	1.847	27	mmol/L
M	CHLORIDE (CL)	97	108	102.767	103	2.093	103	mmol/L
M	LOG CREATINE	-1.204	0.693	0.061	0	0.257	-0.105	mg/dL
M	LOG ERYTHROCYTE DISTRIBUTION WIDTH	2.468	2.797	2.618	2.61	0.068	2.61
M	HEMATOCRIT	30.4	49.3	40.461	40.95	4.206	40.6	%
M	HEMOGLOBIN	9.95	17	13.718	13.9	1.597	14.1	g/dL
M	MEAN CORPUSCULAR HEMOGLOBIN CONCENTRATION	31.55	36	34.002	34.05	0.77	33.7
M	MEAN CORPUSCULAR HEMOGLOBIN	25.65	34.8	30.693	30.8	1.609	31.5
M	MEAN CORPUSCULAR VOLUME	77.8	101.2	90.205	90.3	4.198	88.2
M	PLATELET COUNT	85	404	214.289	211.5	55.434	208	K/uL
M	PLATELET MEAN VOLUME	6.85	12.6	9.496	9.55	1.152	9.5
M	POTASSIUM (K)	3.55	4.95	4.299	4.3	0.263	4.2	mmol/L
M	PROTEIN	5.95	8	6.963	7	0.394	7	g/dL
M	RED BLOOD CELL COUNT	3.32	5.63	4.506	4.568	0.505	4.92	M/uL
M	SODIUM (NA)	135	144	139.575	140	1.644	140	mmol/L
M	UREA NITROGEN	5	32.5	18.978	18	5.026	18	mg/dL
M	LOG WHITE BLOOD CELL COUNT	0.429	4.058	2	2	0.285	1.932	K/uL
M	BOXCOX MEDIAN FASTING BLOOD GLUCOSE	0	0	0	0	0	0
M	BOXCOX MEDIAN HBA1C	0.015	0.063	0.036	0.035	0.009	0.039	%
M	LOG MEDIAN CHOLESTEROL	4.718	5.727	5.15	5.153	0.174	5.081	mg/dL
M	LOG MEDIAN FREE T3	0.501	1.569	1.016	1.002	0.206	0.956
M	LOG MEDIAN FREE T4	-0.357	0.718	0.143	0.144	0.185	0.01
M	LOG MEDIAN BICARBONATE (HCO3)	2.809	3.622	3.185	3.188	0.133	3.254
M	LOG MEDIAN HDL	3.135	4.5	3.734	3.726	0.233	3.714	mg/dL
M	LOG MEDIAN IGF1	3.619	5.549	4.779	4.79	0.569	4.187
M	LOG MEDIAN LDL	3.85	5.38	4.548	4.554	0.263	4.564	mg/dL
M	LOG MEDIAN TRIGLYCERIDES	3.807	6.188	4.984	4.977	0.462	4.682
M	LOG MEDIAN TSH	-1.386	3.161	0.717	0.642	0.799	0.365	ulU/mL
