# Supplementary material for: Using Adipose Measures from Health Care Provider-Based Imaging Data for Discovery
Source: J Obes. 2018 Sep 27;2018:3253096. doi: 10.1155/2018/3253096 (PMC6180992; doi:10.1155/2018/3253096)
Supplement: Supplementary Materials — Supplementary Figure 1: the plot shows −log(p-values) for all phenotypic associations between ICD-9-based diagnoses on the y-axis for both VAT and SAT after controlling for age and sex. Point size is indicative of the number of cases (500, 1000, and 1500), and the direction of the point, upwards or downwards, represents the direction of the beta estimate (positive or negative). Supplementary Figure 2: the plot shows −log(p-values) for sex-stratified phenotypic associations, outside of the top results, of ICD-9-based diagnoses (y-axis) associated with SAT after controlling for age. (A) Results of female phenotypic associations of ICD-9 codes with SAT, after controlling for age, which show a stronger relationship for females compared to males. (B) Results of odds ratios and 95% CIs of female phenotypic associations of ICD-9 codes with SAT after controlling for age. (C) Results of male phenotypic associations of ICD-9 codes with SAT, after controlling for age, which show a stronger relationship for males compared to females. (D) Results of odds ratios and 95% CIs of male phenotypic associations of ICD-9 codes with SAT after controlling for age. Supplementary Figure 3: the plot shows −log(p-values) for sex-stratified phenotypic associations, outside of the top results, of ICD-9-based diagnoses (y-axis) associated with VAT after controlling for age. (A) Results of female phenotypic associations of ICD-9 codes with VAT, after controlling for age, which show a stronger relationship for females compared to males. (B) Results of odds ratios and 95% CIs of female phenotypic associations of ICD-9 codes with VAT after controlling for age. (C) Results of male phenotypic associations of ICD-9 codes with VAT, after controlling for age, which show a stronger relationship for males compared to females. (D) Results of odds ratios and 95% CIs of male phenotypic associations of ICD-9 codes with VAT after controlling for age. Supplementary Figure 4: Manhattan plots showing results for s [file 3253096.f1.zip › 3253096.f1/Supplementary Table 8_JOBE_2418560.xlsx]

## Sheet: Sheet1
Supplementary Table 9: Sex-Stratified Association Tests for ICD-9 Codes
sex	ICD9	Fat Measure	Cases	Controls	Pval	Beta	SE	OR	95% CI	Abbreviation	ICD9 Description
M	278.01	tat_subcu	184	960	2.90477e-40	1.9499	0.146796	7.02798	5.271,9.371	Morbid obesity	Morbid obesity
M	278	tat_subcu	266	726	2.3629e-30	1.11483	0.0973685	3.04905	2.519,3.69	Obesity NOS	Obesity, unspecified
M	278.01	tat_visc	184	960	3.35387e-28	1.31265	0.119204	3.71601	2.942,4.694	Morbid obesity	Morbid obesity
M	278	tat_visc	266	726	5.5863e-27	1.00927	0.093838	2.7436	2.283,3.298	Obesity NOS	Obesity, unspecified
M	250	tat_visc	508	662	1.09565e-21	0.661703	0.0691618	1.93809	1.692,2.219	DMII wo cmp nt st uncntr	Diabetes mellitus without mention of complication, type II or unspecified type, not stated as uncontrolled
M	327.23	tat_visc	196	906	5.04337e-19	0.870815	0.0977202	2.38886	1.972,2.893	Obstructive sleep apnea	Obstructive sleep apnea (adult)(pediatric)
M	250	tat_subcu	508	662	1.86759e-15	0.536749	0.067517	1.71044	1.498,1.952	DMII wo cmp nt st uncntr	Diabetes mellitus without mention of complication, type II or unspecified type, not stated as uncontrolled
M	780.57	tat_visc	137	921	2.77883e-13	0.749035	0.102541	2.11496	1.73,2.586	Sleep apnea NOS	Unspecified sleep apnea
M	782.3	tat_subcu	184	828	7.87668e-13	0.70761	0.0987829	2.02914	1.672,2.463	Edema	Edema
M	780.57	tat_subcu	137	921	8.04936e-13	0.757334	0.105768	2.13258	1.733,2.624	Sleep apnea NOS	Unspecified sleep apnea
M	327.23	tat_subcu	196	906	4.77744e-11	0.582032	0.0884855	1.78967	1.505,2.129	Obstructive sleep apnea	Obstructive sleep apnea (adult)(pediatric)
M	782.3	tat_visc	184	828	2.27752e-09	0.53674	0.0898059	1.71042	1.434,2.04	Edema	Edema
M	401.9	tat_visc	926	180	8.48186e-09	0.516115	0.0896253	1.67551	1.406,1.997	Hypertension NOS	Unspecified essential hypertension
M	401.9	tat_subcu	926	180	9.81107e-09	0.50582	0.0882148	1.65834	1.395,1.971	Hypertension NOS	Unspecified essential hypertension
M	272.4	tat_visc	882	218	4.59534e-08	0.459695	0.0840962	1.58359	1.343,1.867	Hyperlipidemia NEC/NOS	Other and unspecified hyperlipidemia
M	459.81	tat_visc	47	1116	1.0901e-07	0.863203	0.16253	2.37074	1.724,3.26	Venous insufficiency NOS	Venous (peripheral) insufficiency, unspecified
M	715.96	tat_subcu	127	998	2.38014e-07	0.55039	0.106522	1.73393	1.407,2.137	Osteoarthros NOS-l/leg	Osteoarthrosis, unspecified whether generalized or localized, lower leg
M	682.6	tat_subcu	84	1010	3.0561e-07	0.667874	0.130445	1.95009	1.51,2.518	Cellulitis of leg	Cellulitis and abscess of leg, except foot
M	682.6	tat_visc	84	1010	5.94528e-07	0.602548	0.120679	1.82677	1.442,2.314	Cellulitis of leg	Cellulitis and abscess of leg, except foot
M	715.96	tat_visc	127	998	3.57318e-06	0.466974	0.100754	1.59516	1.309,1.943	Osteoarthros NOS-l/leg	Osteoarthrosis, unspecified whether generalized or localized, lower leg
M	367.4	tat_visc	204	885	5.99903e-06	0.371436	0.0820594	1.44982	1.234,1.703	Presbyopia	Presbyopia
M	729.5	tat_subcu	260	589	6.15792e-06	0.361172	0.0798896	1.43501	1.227,1.678	Pain in limb	Pain in limb
M	579.3	tat_subcu	41	1193	3.17367e-05	0.728622	0.175123	2.07222	1.47,2.921	Intest postop nonabsorb	Other and unspecified postsurgical nonabsorption
M	272.4	tat_subcu	882	218	3.36745e-05	0.331907	0.080034	1.39362	1.191,1.63	Hyperlipidemia NEC/NOS	Other and unspecified hyperlipidemia
M	274.9	tat_subcu	169	979	3.98506e-05	0.378525	0.0921356	1.46013	1.219,1.749	Gout NOS	Gout, unspecified
M	250.6	tat_visc	98	1077	5.31495e-05	0.437623	0.108287	1.54902	1.253,1.915	DMII neuro nt st uncntrl	Diabetes with neurological manifestations, type II or unspecified type, not stated as uncontrolled
M	466	tat_visc	213	677	5.97786e-05	0.327245	0.0815323	1.38714	1.182,1.628	Acute bronchitis	Acute bronchitis
M	783.21	tat_visc	34	1053	7.08101e-05	-0.748864	0.188462	0.472903	0.327,0.684	Abnormal loss of weight	Loss of weight
M	268.9	tat_visc	173	898	7.44133e-05	0.340901	0.0860489	1.40621	1.188,1.665	Vitamin D deficiency NOS	Unspecified vitamin D deficiency
M	585.3	tat_visc	355	778	7.99359e-05	0.28411	0.0720253	1.32858	1.154,1.53	Chr kidney dis stage III	Chronic kidney disease, Stage III (moderate)
M	726.6	tat_subcu	22	1114	8.87572e-05	0.958714	0.244605	2.60834	1.615,4.213	Enthesopathy of knee NOS	Enthesopathy of knee, unspecified
M	274.9	tat_visc	169	979	0.00010585	0.333039	0.0859063	1.3952	1.179,1.651	Gout NOS	Gout, unspecified
M	459.81	tat_subcu	47	1116	0.000108514	0.653964	0.168951	1.92315	1.381,2.678	Venous insufficiency NOS	Venous (peripheral) insufficiency, unspecified
M	367.9	tat_visc	302	745	0.000137146	0.271352	0.0711601	1.31174	1.141,1.508	Refraction disorder NOS	Unspecified disorder of refraction and accommodation
M	277.7	tat_subcu	8	1211	0.000211297	1.8654	0.503466	6.45852	2.408,17.326	Dysmetabolic syndrome x	Dysmetabolic syndrome X
M	251.1	tat_visc	10	1222	0.000220899	1.14086	0.308854	3.12946	1.708,5.733	Oth spcf hypoglycemia	Other specified hypoglycemia
M	303.93	tat_subcu	12	1211	0.000241358	-1.05967	0.28864	0.34657	0.197,0.61	Alcoh dep NEC/NOS-remiss	Other and unspecified alcohol dependence, in remission
M	783.21	tat_subcu	34	1053	0.000297284	-0.651943	0.180211	0.521032	0.366,0.742	Abnormal loss of weight	Loss of weight
M	564.2	tat_subcu	37	1190	0.000304803	0.65288	0.180794	1.92107	1.348,2.738	Postgastric surgery synd	Postgastric surgery syndromes
M	250.4	tat_visc	122	1063	0.000342804	0.354859	0.099106	1.42598	1.174,1.732	DMII renl nt st uncntrld	Diabetes with renal manifestations, type II or unspecified type, not stated as uncontrolled
M	112.3	tat_subcu	8	1196	0.000353482	1.65771	0.464008	5.24728	2.113,13.029	Cutaneous candidiasis	Candidiasis of skin and nails
M	250.41	tat_visc	13	1214	0.000484645	-1.27608	0.365732	0.279129	0.136,0.572	DMI renl nt st uncntrld	Diabetes with renal manifestations, type I [juvenile type], not stated as uncontrolled
M	719.46	tat_subcu	204	740	0.000587384	0.287548	0.0836534	1.33315	1.132,1.571	Joint pain-l/leg	Pain in joint, lower leg
M	553.1	tat_visc	41	1140	0.00059421	0.55154	0.1606	1.73592	1.267,2.378	Umbilical hernia	Umbilical hernia without mention of obstruction or gangrene
M	715.16	tat_visc	68	1090	0.00061639	0.441355	0.128889	1.55481	1.208,2.002	Loc prim osteoart-l/leg	Osteoarthrosis, localized, primary, lower leg
M	715.16	tat_subcu	68	1090	0.000819359	0.468228	0.13993	1.59716	1.214,2.101	Loc prim osteoart-l/leg	Osteoarthrosis, localized, primary, lower leg
M	428	tat_subcu	179	923	0.000841261	0.315888	0.0946099	1.37148	1.139,1.651	CHF NOS	Congestive heart failure, unspecified
M	786.09	tat_visc	122	805	0.000978583	0.330825	0.100353	1.39212	1.144,1.695	Respiratory abnorm NEC	Other respiratory abnormalities
M	719.46	tat_visc	204	740	0.00105056	0.266537	0.0813449	1.30544	1.113,1.531	Joint pain-l/leg	Pain in joint, lower leg
M	309	tat_subcu	76	1057	0.00105076	0.411327	0.125536	1.50882	1.18,1.93	Adjustmnt dis w depressn	Adjustment disorder with depressed mood
M	428.32	tat_subcu	26	1148	0.00132699	0.708506	0.220713	2.03095	1.318,3.13	Chr diastolic hrt fail	Chronic diastolic heart failure
M	729.5	tat_visc	260	589	0.00135091	0.254488	0.0794048	1.2898	1.104,1.507	Pain in limb	Pain in limb
M	790.6	tat_subcu	61	1008	0.00149775	0.443344	0.139631	1.55791	1.185,2.048	Abn blood chemistry NEC	Other abnormal blood chemistry
M	110.1	tat_visc	88	1043	0.00151593	0.371102	0.117007	1.44933	1.152,1.823	Dermatophytosis of nail	Dermatophytosis of nail
M	701.9	tat_subcu	10	1065	0.00153439	1.21033	0.382036	3.35459	1.587,7.093	Skin hypertro/atroph NOS	Unspecified hypertrophic and atrophic conditions of skin
M	268.9	tat_subcu	173	898	0.00166129	0.280687	0.0892508	1.32404	1.112,1.577	Vitamin D deficiency NOS	Unspecified vitamin D deficiency
M	358	tat_visc	6	1232	0.00180657	1.34414	0.430771	3.83489	1.648,8.921	Mysthna grvs w/o ac exac	Myasthenia gravis without (acute) exacerbation
M	427.31	tat_visc	263	908	0.00208061	0.238733	0.0775491	1.26964	1.091,1.478	Atrial fibrillation	Atrial fibrillation
M	274.02	tat_visc	8	1206	0.00224154	1.02978	0.336945	2.80045	1.447,5.421	Chr gouty atrph wo tophi	Chronic gouty arthropathy without mention of tophus (tophi)
M	173.4	tat_visc	7	1196	0.00239274	-1.37789	0.453761	0.25211	0.104,0.614	NA	Other and unspecified malignant neoplasm of scalp and skin of neck
M	525.2	tat_subcu	3	1234	0.00242522	-2.48577	0.819703	0.0832614	0.017,0.415	Atrophy alvlar ridge NOS	Unspecified atrophy of edentulous alveolar ridge
M	719.47	tat_subcu	57	1038	0.00248844	0.434077	0.143509	1.54354	1.165,2.045	Joint pain-ankle	Pain in joint, ankle and foot
M	250.4	tat_subcu	122	1063	0.00256248	0.313923	0.104091	1.36878	1.116,1.679	DMII renl nt st uncntrld	Diabetes with renal manifestations, type II or unspecified type, not stated as uncontrolled
M	428.32	tat_visc	26	1148	0.00293081	0.604869	0.203324	1.83101	1.229,2.727	Chr diastolic hrt fail	Chronic diastolic heart failure
M	459.31	tat_visc	8	1223	0.00328683	1.04402	0.355162	2.84061	1.416,5.698	Chr venous hyper w ulcer	Chronic venous hypertension with ulcer
M	250.61	tat_visc	9	1223	0.00333613	-1.28934	0.439307	0.275453	0.116,0.652	DMI neuro nt st uncntrld	Diabetes with neurological manifestations, type I [juvenile type], not stated as uncontrolled
M	729.3	tat_subcu	5	1229	0.00336131	1.83851	0.626919	6.28716	1.84,21.483	Panniculitis, unsp site	Panniculitis, unspecified site
M	790.29	tat_visc	23	1095	0.00347052	0.609034	0.208383	1.83865	1.222,2.766	Abnormal glucose NEC	Other abnormal glucose
M	719.41	tat_subcu	152	839	0.00354728	0.267296	0.0916702	1.30643	1.092,1.564	Joint pain-shlder	Pain in joint, shoulder region
M	357.2	tat_visc	93	1076	0.00379949	0.317886	0.10983	1.37422	1.108,1.704	Neuropathy in diabetes	Polyneuropathy in diabetes
M	366.16	tat_visc	216	852	0.00388036	0.23698	0.0820644	1.26742	1.079,1.489	Senile nuclear cataract	Senile nuclear sclerosis
M	287.4	tat_visc	10	1203	0.00440895	-1.0002	0.351278	0.367806	0.185,0.732	NA	Secondary thrombocytopenia
M	786.05	tat_visc	122	821	0.005098	0.281845	0.100631	1.32557	1.088,1.615	Shortness of breath	Shortness of breath
M	521	tat_subcu	17	1175	0.00518792	0.742486	0.265636	2.10115	1.248,3.536	Dental caries NOS	Dental caries, unspecified
M	428.9	tat_visc	139	1004	0.005286	0.273904	0.0982062	1.31509	1.085,1.594	Heart failure NOS	Heart failure, unspecified
M	173.5	tat_visc	11	1185	0.00546828	-0.949933	0.34194	0.386767	0.198,0.756	NA	Other and unspecified malignant neoplasm of skin of trunk, except scrotum
M	250.41	tat_subcu	13	1214	0.00566543	-0.733165	0.265011	0.480386	0.286,0.808	DMI renl nt st uncntrld	Diabetes with renal manifestations, type I [juvenile type], not stated as uncontrolled
M	692.9	tat_subcu	209	667	0.0057097	0.238317	0.0862217	1.26911	1.072,1.503	Dermatitis NOS	Contact dermatitis and other eczema, unspecified cause
M	726.5	tat_visc	30	1124	0.00642541	0.507448	0.186203	1.66105	1.153,2.393	Enthesopathy of hip	Enthesopathy of hip region
M	402.91	tat_visc	40	1146	0.00657503	0.462237	0.170088	1.58762	1.138,2.216	Hyp ht dis NOS w ht fail	Unspecified hypertensive heart disease with heart failure
M	338.4	tat_visc	11	1205	0.00665019	0.782947	0.288498	2.18791	1.243,3.851	Chronic pain syndrome	Chronic pain syndrome
M	787.2	tat_subcu	12	1185	0.00707499	-0.878261	0.326092	0.415505	0.219,0.787	NA	Dysphagia
M	879.6	tat_visc	4	1220	0.0071109	1.26701	0.470725	3.55022	1.411,8.932	Open wound of trunk NEC	Open wound of other and unspecified parts of trunk, without mention of complication
M	367.4	tat_subcu	204	885	0.0071506	0.226807	0.0843227	1.25459	1.063,1.48	Presbyopia	Presbyopia
M	307.5	tat_visc	4	1201	0.00725848	1.24551	0.46392	3.47471	1.4,8.626	Eating disorder NOS	Eating disorder, unspecified
M	403.9	tat_visc	107	941	0.0074426	0.289043	0.107998	1.33515	1.08,1.65	Hy kid NOS w cr kid I-IV	Hypertensive chronic kidney disease, unspecified, with chronic kidney disease stage I through stage IV, or unspecified
M	788.2	tat_visc	95	977	0.00755187	-0.298627	0.111784	0.741836	0.596,0.924	Retention urine NOS	Retention of urine, unspecified
M	590.8	tat_subcu	3	1207	0.00833929	-1.69768	0.643545	0.183108	0.052,0.646	Pyelonephritis NOS	Pyelonephritis, unspecified
M	307.81	tat_visc	4	1213	0.00869542	-1.68642	0.64274	0.185181	0.053,0.653	Tension headache	Tension headache
M	250.61	tat_subcu	9	1223	0.00877377	-0.823514	0.314229	0.438887	0.237,0.813	DMI neuro nt st uncntrld	Diabetes with neurological manifestations, type I [juvenile type], not stated as uncontrolled
M	702.19	tat_visc	67	983	0.00890578	0.350769	0.134104	1.42016	1.092,1.847	Other sborheic keratosis	Other seborrheic keratosis
M	428	tat_visc	179	923	0.0089782	0.233874	0.0895079	1.26349	1.06,1.506	CHF NOS	Congestive heart failure, unspecified
M	375.22	tat_visc	4	1229	0.00909007	1.45058	0.556067	4.26559	1.434,12.686	Epiphora d/t insuf drain	Epiphora due to insufficient drainage
M	305.1	tat_visc	221	913	0.00916308	-0.20719	0.0795079	0.812865	0.696,0.95	Tobacco use disorder	Tobacco use disorder
M	250.6	tat_subcu	98	1077	0.00921489	0.292752	0.112425	1.34011	1.075,1.67	DMII neuro nt st uncntrl	Diabetes with neurological manifestations, type II or unspecified type, not stated as uncontrolled
M	726.1	tat_subcu	70	995	0.00952082	0.338303	0.13048	1.40257	1.086,1.811	Rotator cuff synd NOS	Disorders of bursae and tendons in shoulder region, unspecified
F	278.01	tat_subcu	349	843	3.85558e-51	1.60761	0.10687	4.99087	4.048,6.154	Morbid obesity	Morbid obesity
F	278.01	tat_visc	349	843	2.47433e-46	1.42939	0.100017	4.17615	3.433,5.081	Morbid obesity	Morbid obesity
F	278	tat_subcu	374	700	1.31623e-39	1.13594	0.0862557	3.1141	2.63,3.688	Obesity NOS	Obesity, unspecified
F	250	tat_visc	422	814	1.34586e-39	1.10266	0.0837398	3.01217	2.556,3.549	DMII wo cmp nt st uncntr	Diabetes mellitus without mention of complication, type II or unspecified type, not stated as uncontrolled
F	278	tat_visc	374	700	4.58535e-25	0.832123	0.0804664	2.29819	1.963,2.691	Obesity NOS	Obesity, unspecified
F	327.23	tat_visc	142	1046	1.03679e-19	0.964352	0.106147	2.62309	2.13,3.23	Obstructive sleep apnea	Obstructive sleep apnea (adult)(pediatric)
F	401.9	tat_visc	808	390	4.11038e-15	0.666075	0.0848339	1.94658	1.648,2.299	Hypertension NOS	Unspecified essential hypertension
F	327.23	tat_subcu	142	1046	5.42856e-15	0.819926	0.104896	2.27033	1.848,2.789	Obstructive sleep apnea	Obstructive sleep apnea (adult)(pediatric)
F	780.57	tat_visc	107	1065	7.60795e-15	0.911948	0.117308	2.48917	1.978,3.133	Sleep apnea NOS	Unspecified sleep apnea
F	250	tat_subcu	422	814	1.21195e-14	0.531728	0.0689234	1.70187	1.487,1.948	DMII wo cmp nt st uncntr	Diabetes mellitus without mention of complication, type II or unspecified type, not stated as uncontrolled
F	272.4	tat_visc	724	415	1.44982e-10	0.52417	0.0817666	1.68906	1.439,1.983	Hyperlipidemia NEC/NOS	Other and unspecified hyperlipidemia
F	715.96	tat_subcu	166	963	9.71141e-10	0.592794	0.0969555	1.80904	1.496,2.188	Osteoarthros NOS-l/leg	Osteoarthrosis, unspecified whether generalized or localized, lower leg
F	401.9	tat_subcu	808	390	1.17139e-09	0.468707	0.0770379	1.59793	1.374,1.858	Hypertension NOS	Unspecified essential hypertension
F	250.4	tat_visc	86	1184	1.18247e-09	0.840273	0.138144	2.317	1.767,3.038	DMII renl nt st uncntrld	Diabetes with renal manifestations, type II or unspecified type, not stated as uncontrolled
F	780.57	tat_subcu	107	1065	8.39274e-09	0.656957	0.114048	1.92891	1.543,2.412	Sleep apnea NOS	Unspecified sleep apnea
F	782.3	tat_visc	252	793	1.82068e-08	0.480743	0.0854165	1.61728	1.368,1.912	Edema	Edema
F	579.3	tat_subcu	128	1163	4.70547e-08	0.548686	0.100453	1.73098	1.422,2.108	Intest postop nonabsorb	Other and unspecified postsurgical nonabsorption
F	272.4	tat_subcu	724	415	7.14973e-07	0.380021	0.0766597	1.46232	1.258,1.699	Hyperlipidemia NEC/NOS	Other and unspecified hyperlipidemia
F	715.96	tat_visc	166	963	8.49191e-07	0.460186	0.0934632	1.58437	1.319,1.903	Osteoarthros NOS-l/leg	Osteoarthrosis, unspecified whether generalized or localized, lower leg
F	493.9	tat_visc	277	932	8.88282e-07	0.370736	0.0754311	1.4488	1.25,1.68	Asthma NOS	Asthma, unspecified type, unspecified
F	414.01	tat_visc	182	980	1.10876e-06	0.506929	0.104065	1.66018	1.354,2.036	Crnry athrscl natve vssl	Coronary atherosclerosis of native coronary artery
F	719.46	tat_subcu	277	695	2.55353e-06	0.351406	0.0747067	1.42106	1.228,1.645	Joint pain-l/leg	Pain in joint, lower leg
F	250.6	tat_visc	67	1176	2.68662e-06	0.657992	0.140194	1.93091	1.467,2.542	DMII neuro nt st uncntrl	Diabetes with neurological manifestations, type II or unspecified type, not stated as uncontrolled
F	428	tat_visc	126	1072	3.79086e-06	0.545213	0.117947	1.72498	1.369,2.174	CHF NOS	Congestive heart failure, unspecified
F	719.46	tat_visc	277	695	5.58078e-06	0.34611	0.0762075	1.41356	1.217,1.641	Joint pain-l/leg	Pain in joint, lower leg
F	579.3	tat_visc	128	1163	5.63948e-06	0.446025	0.0982548	1.56209	1.288,1.894	Intest postop nonabsorb	Other and unspecified postsurgical nonabsorption
F	402.91	tat_visc	27	1252	6.85253e-06	1.09097	0.242534	2.97716	1.851,4.789	Hyp ht dis NOS w ht fail	Unspecified hypertensive heart disease with heart failure
F	277.7	tat_subcu	20	1264	8.31554e-06	1.29576	0.290732	3.65377	2.067,6.46	Dysmetabolic syndrome x	Dysmetabolic syndrome X
F	571.8	tat_visc	51	1113	1.05111e-05	0.671719	0.152442	1.9576	1.452,2.639	Chronic liver dis NEC	Other chronic nonalcoholic liver disease
F	729.5	tat_subcu	373	493	1.50851e-05	0.315035	0.0727995	1.37031	1.188,1.58	Pain in limb	Pain in limb
F	256.4	tat_visc	24	1261	1.66968e-05	0.920377	0.213791	2.51024	1.651,3.817	Polycystic ovaries	Polycystic ovaries
F	786.05	tat_visc	130	864	1.93514e-05	0.429991	0.100648	1.53724	1.262,1.872	Shortness of breath	Shortness of breath
F	251.1	tat_subcu	28	1264	2.16918e-05	0.906506	0.21346	2.47566	1.629,3.762	Oth spcf hypoglycemia	Other specified hypoglycemia
F	530.81	tat_subcu	609	447	3.5262e-05	0.271115	0.0655418	1.31143	1.153,1.491	Esophageal reflux	Esophageal reflux
F	493.9	tat_subcu	277	932	3.5888e-05	0.294238	0.0712015	1.3421	1.167,1.543	Asthma NOS	Asthma, unspecified type, unspecified
F	553.21	tat_subcu	90	1163	3.87773e-05	0.494749	0.120241	1.64009	1.296,2.076	Incisional hernia	Incisional hernia without mention of obstruction or gangrene
F	274.9	tat_visc	67	1206	3.93749e-05	0.611326	0.148701	1.84287	1.377,2.466	Gout NOS	Gout, unspecified
F	733	tat_visc	244	919	4.80641e-05	-0.393954	0.0969173	0.674385	0.558,0.815	Osteoporosis NOS	Osteoporosis, unspecified
F	571.8	tat_subcu	51	1113	5.29435e-05	0.611197	0.151203	1.84264	1.37,2.478	Chronic liver dis NEC	Other chronic nonalcoholic liver disease
F	733	tat_subcu	244	919	5.97458e-05	-0.370849	0.0923932	0.690148	0.576,0.827	Osteoporosis NOS	Osteoporosis, unspecified
F	682.2	tat_subcu	18	1194	8.77812e-05	1.15163	0.293626	3.16334	1.779,5.625	Cellulitis of trunk	Cellulitis and abscess of trunk
F	357.2	tat_visc	84	1165	0.000109425	0.476887	0.123269	1.61105	1.265,2.051	Neuropathy in diabetes	Polyneuropathy in diabetes
F	715.16	tat_visc	89	1096	0.000126397	0.472186	0.123178	1.6035	1.26,2.041	Loc prim osteoart-l/leg	Osteoarthrosis, localized, primary, lower leg
F	251.1	tat_visc	28	1264	0.000139359	0.722669	0.189712	2.05992	1.42,2.988	Oth spcf hypoglycemia	Other specified hypoglycemia
F	786.09	tat_visc	125	882	0.000145181	0.393835	0.103663	1.48266	1.21,1.817	Respiratory abnorm NEC	Other respiratory abnormalities
F	786.2	tat_subcu	232	662	0.000157936	0.29703	0.0786159	1.34586	1.154,1.57	Cough	Cough
F	783.21	tat_subcu	28	1136	0.00018327	-0.792464	0.211831	0.452728	0.299,0.686	Abnormal loss of weight	Loss of weight
F	715.16	tat_subcu	89	1096	0.00019997	0.470569	0.126529	1.6009	1.249,2.051	Loc prim osteoart-l/leg	Osteoarthrosis, localized, primary, lower leg
F	626.2	tat_subcu	90	1099	0.000270676	0.415056	0.113968	1.51446	1.211,1.894	Excessive menstruation	Excessive or frequent menstruation
F	466	tat_visc	303	608	0.000313389	0.274286	0.0761065	1.31559	1.133,1.527	Acute bronchitis	Acute bronchitis
F	414	tat_visc	181	1056	0.000316718	0.347247	0.0964247	1.41517	1.171,1.71	Cor ath unsp vsl ntv/gft	Coronary atherosclerosis of unspecified type of vessel, native or graft
F	733.01	tat_subcu	54	1202	0.000350962	-0.594396	0.16629	0.551896	0.398,0.765	Senile osteoporosis	Senile osteoporosis
F	285.9	tat_subcu	256	716	0.000385364	-0.290569	0.0818525	0.747838	0.637,0.878	Anemia NOS	Anemia, unspecified
F	276.1	tat_subcu	29	1181	0.000455323	-0.721475	0.205798	0.486035	0.325,0.728	Hyposmolality	Hyposmolality and/or hyponatremia
F	715	tat_subcu	181	980	0.000462755	0.337132	0.0962839	1.40092	1.16,1.692	General osteoarthrosis	Osteoarthrosis, generalized, site unspecified
F	493.92	tat_subcu	49	1174	0.000493468	0.526226	0.151029	1.69253	1.259,2.276	Asthma NOS w (ac) exac	Asthma, unspecified type, with (acute) exacerbation
F	729.81	tat_visc	18	1152	0.00059953	0.857995	0.250011	2.35843	1.445,3.85	Swelling of limb	Swelling of limb
F	428.33	tat_visc	14	1249	0.000632521	1.13959	0.333479	3.12549	1.626,6.009	Ac on chr diast hrt fail	Acute on chronic diastolic heart failure
F	412	tat_visc	55	1179	0.000655348	0.537188	0.157644	1.71119	1.256,2.331	Old myocardial infarct	Old myocardial infarction
F	682.6	tat_visc	57	1111	0.00068521	0.510752	0.150423	1.66654	1.241,2.238	Cellulitis of leg	Cellulitis and abscess of leg, except foot
F	244.9	tat_visc	331	894	0.000687483	0.241769	0.0712233	1.2735	1.108,1.464	Hypothyroidism NOS	Unspecified acquired hypothyroidism
F	256.4	tat_subcu	24	1261	0.000792357	0.736443	0.219477	2.08849	1.358,3.211	Polycystic ovaries	Polycystic ovaries
F	780.53	tat_subcu	14	1222	0.000875335	1.07156	0.322003	2.91993	1.553,5.489	Hypersom w slp apnea NOS	Hypersomnia with sleep apnea, unspecified
F	782.3	tat_subcu	252	793	0.000912225	0.271055	0.0817345	1.31135	1.117,1.539	Edema	Edema
F	428.3	tat_visc	33	1228	0.000918048	0.70244	0.211929	2.01867	1.333,3.058	Diastolc hrt failure NOS	Diastolic heart failure, unspecified
F	704.1	tat_visc	12	1264	0.000941178	0.946949	0.2863	2.57783	1.471,4.518	Hirsutism	Hirsutism
F	783.21	tat_visc	28	1136	0.0010291	-0.754464	0.229848	0.470263	0.3,0.738	Abnormal loss of weight	Loss of weight
F	443	tat_visc	22	1263	0.00103832	-0.853936	0.260352	0.425736	0.256,0.709	Raynaud's syndrome	Raynaud's syndrome
F	327.8	tat_visc	21	1199	0.0012271	0.703568	0.217654	2.02095	1.319,3.096	Sleep organic disord NEC	Other organic sleep disorders
F	585.3	tat_visc	301	944	0.00127566	0.28024	0.0869934	1.32345	1.116,1.569	Chr kidney dis stage III	Chronic kidney disease, Stage III (moderate)
F	789	tat_visc	309	523	0.00141562	-0.253356	0.0793859	0.776192	0.664,0.907	Abdmnal pain unspcf site	Abdominal pain, unspecified site
F	530.81	tat_visc	609	447	0.00147467	0.215646	0.0678213	1.24066	1.086,1.417	Esophageal reflux	Esophageal reflux
F	627.1	tat_subcu	50	1174	0.00148081	0.517569	0.162839	1.67794	1.219,2.309	Postmenopausal bleeding	Postmenopausal bleeding
F	277.7	tat_visc	20	1264	0.00151494	0.703195	0.221702	2.0202	1.308,3.12	Dysmetabolic syndrome x	Dysmetabolic syndrome X
F	780.53	tat_visc	14	1222	0.00156155	0.90509	0.28615	2.47215	1.411,4.332	Hypersom w slp apnea NOS	Hypersomnia with sleep apnea, unspecified
F	786.5	tat_subcu	272	600	0.00157155	0.241949	0.0765387	1.27373	1.096,1.48	Chest pain NOS	Chest pain, unspecified
F	786.05	tat_subcu	130	864	0.00166054	0.316584	0.100661	1.37243	1.127,1.672	Shortness of breath	Shortness of breath
F	496	tat_visc	138	1078	0.00169203	0.319097	0.101637	1.37588	1.127,1.679	Chr airway obstruct NEC	Chronic airway obstruction, not elsewhere classified
F	728.71	tat_subcu	66	1099	0.0018163	0.410364	0.13158	1.50737	1.165,1.951	Plantar fibromatosis	Plantar fascial fibromatosis
F	466	tat_subcu	303	608	0.00184264	0.226614	0.0727612	1.25435	1.088,1.447	Acute bronchitis	Acute bronchitis
F	626.4	tat_visc	39	1116	0.00204791	0.545859	0.177043	1.72609	1.22,2.442	Irregular menstruation	Irregular menstrual cycle
F	733.9	tat_subcu	12	1199	0.00208885	-0.987383	0.32086	0.37255	0.199,0.699	Bone & cartilage dis NOS	Disorder of bone and cartilage, unspecified
F	333.94	tat_subcu	62	1154	0.00270035	0.415256	0.138422	1.51476	1.155,1.987	Restless legs syndrome	Restless legs syndrome (RLS)
F	786.09	tat_subcu	125	882	0.00275806	0.304128	0.101596	1.35544	1.111,1.654	Respiratory abnorm NEC	Other respiratory abnormalities
F	729.5	tat_visc	373	493	0.0028694	0.222205	0.0745307	1.24883	1.079,1.445	Pain in limb	Pain in limb
F	427.89	tat_subcu	31	1127	0.00296441	0.63842	0.214855	1.89349	1.243,2.885	Cardiac dysrhythmias NEC	Other specified cardiac dysrhythmias
F	723.1	tat_visc	200	814	0.0030528	-0.254198	0.0858091	0.775538	0.655,0.918	Cervicalgia	Cervicalgia
F	443.81	tat_visc	8	1292	0.00306971	1.21992	0.412042	3.38692	1.51,7.595	Angiopathy in other dis	Peripheral angiopathy in diseases classified elsewhere
F	309.24	tat_visc	10	1261	0.00322796	-1.24461	0.422596	0.288053	0.126,0.659	Adjustment dis w anxiety	Adjustment disorder with anxiety
F	491.21	tat_visc	41	1191	0.003317	0.524717	0.178674	1.68998	1.191,2.399	Obs chr bronc w(ac) exac	Obstructive chronic bronchitis with (acute) exacerbation
F	705.83	tat_visc	9	1281	0.00341735	1.0162	0.347127	2.76268	1.399,5.455	Hidradenitis	Hidradenitis
F	879.2	tat_visc	7	1285	0.00360845	1.18499	0.407143	3.27065	1.473,7.264	Opn wnd anterior abdomen	Open wound of abdominal wall, anterior, without mention of complication
F	250.7	tat_visc	8	1291	0.0040046	1.16625	0.405258	3.20993	1.451,7.103	DMII circ nt st uncntrld	Diabetes with peripheral circulatory disorders, type II or unspecified type, not stated as uncontrolled
F	493.92	tat_visc	49	1174	0.00410856	0.436494	0.152104	1.54727	1.148,2.085	Asthma NOS w (ac) exac	Asthma, unspecified type, with (acute) exacerbation
F	733.01	tat_visc	54	1202	0.00443777	-0.488879	0.171823	0.613314	0.438,0.859	Senile osteoporosis	Senile osteoporosis
F	272.2	tat_visc	136	1064	0.00468315	0.289211	0.102265	1.33537	1.093,1.632	Mixed hyperlipidemia	Mixed hyperlipidemia
F	790.21	tat_subcu	31	1224	0.00505575	0.548725	0.195731	1.73104	1.18,2.54	Impaired fasting glucose	Impaired fasting glucose
F	402.91	tat_subcu	27	1252	0.00515873	0.653698	0.233718	1.92264	1.216,3.04	Hyp ht dis NOS w ht fail	Unspecified hypertensive heart disease with heart failure
F	564.2	tat_subcu	95	1176	0.0052072	0.303636	0.108677	1.35478	1.095,1.676	Postgastric surgery synd	Postgastric surgery syndromes
F	728.6	tat_visc	3	1299	0.00528661	2.66892	0.956934	14.4244	2.211,94.114	Contracted palmar fascia	Contracture of palmar fascia
F	715	tat_visc	181	980	0.00534575	0.26186	0.0940107	1.29934	1.081,1.562	General osteoarthrosis	Osteoarthrosis, generalized, site unspecified
F	348.2	tat_visc	3	1299	0.00579122	1.46106	0.529489	4.31053	1.527,12.169	Pseudotumor cerebri	Benign intracranial hypertension
F	584.9	tat_visc	92	1013	0.00672416	0.331562	0.122338	1.39314	1.096,1.771	Acute kidney failure NOS	Acute kidney failure, unspecified
F	648.03	tat_visc	5	1301	0.00703903	1.0937	0.405827	2.9853	1.348,6.614	Diabetes-antepartum	Diabetes mellitus of mother, complicating pregnancy, childbirth, or the puerperium, antepartum condition or complication
F	787.3	tat_visc	17	1183	0.00722532	-0.792821	0.295137	0.452566	0.254,0.807	Flatul/eructat/gas pain	Flatulence, eructation, and gas pain
F	522.5	tat_subcu	12	1213	0.00755949	0.846596	0.316942	2.3317	1.253,4.34	Periapical abscess	Periapical abscess without sinus
F	795	tat_subcu	8	1263	0.00771477	-1.01463	0.380824	0.362537	0.172,0.765	Abn glandular pap smear	Abnormal glandular Papanicolaou smear of cervix
F	460	tat_subcu	5	1253	0.00772363	1.77568	0.666566	5.90429	1.599,21.805	Acute nasopharyngitis	Acute nasopharyngitis [common cold]
F	724.2	tat_subcu	268	713	0.00775914	0.197414	0.0741494	1.21825	1.053,1.409	Lumbago	Lumbago
F	410.71	tat_visc	4	1214	0.00779866	2.03175	0.763626	7.62742	1.708,34.071	Subendo infarct, initial	Subendocardial infarction, initial episode of care
F	585.3	tat_subcu	301	944	0.00793308	0.228148	0.0859345	1.25627	1.062,1.487	Chr kidney dis stage III	Chronic kidney disease, Stage III (moderate)
F	454.1	tat_visc	3	1289	0.00808823	2.18363	0.824519	8.87848	1.764,44.687	Leg varicosity w inflam	Varicose veins of lower extremities with inflammation
F	300.02	tat_subcu	115	1099	0.00840091	-0.260886	0.0989887	0.770369	0.635,0.935	Generalized anxiety dis	Generalized anxiety disorder
F	493.2	tat_subcu	14	1246	0.00880771	0.826998	0.315717	2.28644	1.231,4.245	Chronic obst asthma NOS	Chronic obstructive asthma, unspecified
F	726.61	tat_subcu	12	1237	0.00887744	0.934103	0.356972	2.54493	1.264,5.123	Pes anserinus tendinitis	Pes anserinus tendinitis or bursitis
F	799.02	tat_visc	20	1170	0.00926159	0.638675	0.245432	1.89397	1.171,3.064	Hypoxemia	Hypoxemia
F	627.1	tat_visc	50	1174	0.00960408	0.410133	0.158367	1.50702	1.105,2.056	Postmenopausal bleeding	Postmenopausal bleeding
