# Supplementary material for: Using Adipose Measures from Health Care Provider-Based Imaging Data for Discovery
Source: J Obes. 2018 Sep 27;2018:3253096. doi: 10.1155/2018/3253096 (PMC6180992; doi:10.1155/2018/3253096)
Supplement: Supplementary Materials — Supplementary Figure 1: the plot shows −log(p-values) for all phenotypic associations between ICD-9-based diagnoses on the y-axis for both VAT and SAT after controlling for age and sex. Point size is indicative of the number of cases (500, 1000, and 1500), and the direction of the point, upwards or downwards, represents the direction of the beta estimate (positive or negative). Supplementary Figure 2: the plot shows −log(p-values) for sex-stratified phenotypic associations, outside of the top results, of ICD-9-based diagnoses (y-axis) associated with SAT after controlling for age. (A) Results of female phenotypic associations of ICD-9 codes with SAT, after controlling for age, which show a stronger relationship for females compared to males. (B) Results of odds ratios and 95% CIs of female phenotypic associations of ICD-9 codes with SAT after controlling for age. (C) Results of male phenotypic associations of ICD-9 codes with SAT, after controlling for age, which show a stronger relationship for males compared to females. (D) Results of odds ratios and 95% CIs of male phenotypic associations of ICD-9 codes with SAT after controlling for age. Supplementary Figure 3: the plot shows −log(p-values) for sex-stratified phenotypic associations, outside of the top results, of ICD-9-based diagnoses (y-axis) associated with VAT after controlling for age. (A) Results of female phenotypic associations of ICD-9 codes with VAT, after controlling for age, which show a stronger relationship for females compared to males. (B) Results of odds ratios and 95% CIs of female phenotypic associations of ICD-9 codes with VAT after controlling for age. (C) Results of male phenotypic associations of ICD-9 codes with VAT, after controlling for age, which show a stronger relationship for males compared to females. (D) Results of odds ratios and 95% CIs of male phenotypic associations of ICD-9 codes with VAT after controlling for age. Supplementary Figure 4: Manhattan plots showing results for s [file 3253096.f1.zip › 3253096.f1/Supplementary Table 9_JOBE_2418561.xlsx]

## Sheet: Sheet1
Supplementary Table 9: Sex-Stratified Association Testing for Clinical Labs
Sex	Outcome	Fat Measure	Pval	Beta	SE
F	TRIG_logn_MED_LAB_VAL	tat_visc	1.8421e-31	0.168292	0.0139816
F	FBG_boxcox_MED_LAB_VAL	tat_visc	7.94517e-28	-7.27649e-06	6.46237e-07
F	HDL_logn_MED_LAB_VAL	tat_visc	5.94043e-26	-0.0859923	0.00795837
F	LOG_ALANINE_AMINOTRANSFERASE_ALT_SERUM_PLASMA	tat_visc	8.00072e-16	0.0953983	0.0116903
F	ANION_GAP_SERUM_PLASMA	tat_visc	1.03741e-14	0.345389	0.0441244
F	HBA1C_boxcox_MED_LAB_VAL	tat_visc	1.82778e-14	-0.00286073	0.000366487
F	LOG_ERYTHROCYTE_DISTRIBUTION_WIDTH_RDW_BLOOD	tat_visc	1.03624e-13	0.0151368	0.00201231
F	MEAN_CORPUSCULAR_HEMOGLOBIN_MCH_BLOOD	tat_subcu	5.29088e-13	-0.33214	0.0455344
F	LOG_WBC_COUNT_BLOOD_0.001	tat_visc	7.48623e-13	0.0549373	0.00758443
F	MEAN_CORPUSCULAR_HEMOGLOBIN_MCH_BLOOD	tat_visc	6.24857e-12	-0.332652	0.0479314
F	RBC_COUNT_BLOOD	tat_subcu	7.42526e-12	0.0756046	0.0109342
F	LOG_ALBUMIN_SERUM_PLASMA	tat_visc	1.70506e-10	-0.0156664	0.00243302
F	LOG_ALANINE_AMINOTRANSFERASE_ALT_SERUM_PLASMA	tat_subcu	2.13379e-10	0.0722591	0.0112838
F	MEAN_CORPUSCULAR_VOLUME_MCV_BLOOD	tat_subcu	1.58001e-09	-0.708832	0.116568
F	LOG_ALKALINE_PHOSPHATASE_SERUM_PLASMA	tat_visc	1.70249e-09	0.0496864	0.00818659
F	FBG_boxcox_MED_LAB_VAL	tat_subcu	3.07895e-09	-3.90497e-06	6.53069e-07
F	LOG_ALKALINE_PHOSPHATASE_SERUM_PLASMA	tat_subcu	9.0554e-09	0.0450159	0.00777882
F	MEAN_CORPUSCULAR_VOLUME_MCV_BLOOD	tat_visc	9.26996e-09	-0.710564	0.122886
F	LOG_ALBUMIN_SERUM_PLASMA	tat_subcu	7.34899e-07	-0.0115796	0.00232658
F	MEAN_CORPUSCULAR_HEMOGLOBIN_CONCENTRATION_MCHC_BLOOD	tat_visc	7.84169e-07	-0.107332	0.0216221
F	MEAN_CORPUSCULAR_HEMOGLOBIN_CONCENTRATION_MCHC_BLOOD	tat_subcu	1.09335e-06	-0.100638	0.0205474
F	LOG_ERYTHROCYTE_DISTRIBUTION_WIDTH_RDW_BLOOD	tat_subcu	1.28882e-06	0.00937118	0.001926
F	CHLORIDE_CL_SERUM_PLASMA	tat_visc	1.47767e-06	-0.298302	0.0616675
F	HDL_logn_MED_LAB_VAL	tat_subcu	1.79294e-06	-0.0386026	0.00804045
F	RBC_COUNT_BLOOD	tat_visc	3.92591e-06	0.0536771	0.0115792
F	TRIG_logn_MED_LAB_VAL	tat_subcu	2.19634e-05	0.0609475	0.0142999
F	HEMATOCRIT_HCT_BLOOD	tat_subcu	9.15829e-05	0.347048	0.0884327
F	LOG_WBC_COUNT_BLOOD_0.001	tat_subcu	0.00013345	0.0279805	0.00730269
F	PLATELET_MEAN_VOLUME_MPV_BLOOD	tat_subcu	0.00186363	0.0978998	0.0314019
F	ANION_GAP_SERUM_PLASMA	tat_subcu	0.0028568	0.129459	0.0433185
F	CHLORIDE_CL_SERUM_PLASMA	tat_subcu	0.00301731	-0.175421	0.0590304
F	PLATELET_BLOOD_COUNT	tat_visc	0.00408416	4.862	1.69
F	SODIUM_NA_SERUM_PLASMA	tat_subcu	0.00699877	0.121488	0.0449736
F	FreeT4_logn_MED_LAB_VAL	tat_subcu	0.00729468	-0.0211759	0.00786741
F	PLATELET_BLOOD_COUNT	tat_subcu	0.0113921	4.06965	1.60589
F	CARBON_DIOXIDE_CO2_SERUM_PLASMA	tat_subcu	0.0234991	0.118697	0.0523369
F	CALCIUM_CA_SERUM_PLASMA	tat_subcu	0.0244566	-0.0194275	0.00862458
F	HEMATOCRIT_HCT_BLOOD	tat_visc	0.0329542	0.199763	0.0935674
F	HCO3_logn_MED_LAB_VAL	tat_visc	0.0391701	0.0280901	0.0135091
F	HEMOGLOBIN_BLOOD	tat_subcu	0.0460454	0.0642168	0.0321579
F	HBA1C_boxcox_MED_LAB_VAL	tat_subcu	0.0585994	-0.000706876	0.000373245
F	CHOL_logn_MED_LAB_VAL	tat_visc	0.120764	-0.00853172	0.00549456
F	LDL_logn_MED_LAB_VAL	tat_visc	0.121276	-0.0133215	0.00859104
F	FreeT4_logn_MED_LAB_VAL	tat_visc	0.123881	-0.0126085	0.00818367
F	UREA_NITROGEN_SERUM_PLASMA	tat_visc	0.135162	0.204253	0.136621
F	PROTEIN_SERUM_PLASMA	tat_subcu	0.136819	-0.0161721	0.0108631
F	TSH_logn_MED_LAB_VAL	tat_subcu	0.143073	0.115539	0.0785269
F	FreeT3_logn_MED_LAB_VAL	tat_subcu	0.144717	0.0144098	0.00985729
F	HCO3_logn_MED_LAB_VAL	tat_subcu	0.234553	0.0162857	0.0136489
F	UREA_NITROGEN_SERUM_PLASMA	tat_subcu	0.241448	0.151572	0.129334
F	IGF1_logn_MED_LAB_VAL	tat_subcu	0.363461	-0.229351	0.238012
F	CHOL_logn_MED_LAB_VAL	tat_subcu	0.341699	-0.00509221	0.00535335
F	CALCIUM_CA_SERUM_PLASMA	tat_visc	0.371141	-0.00809755	0.00905102
F	LOG_ASPARTATE_AMINOTRANSFERASE_AST_SERUM_PLASMA	tat_subcu	0.398231	0.0063125	0.00746976
F	LOG_BILIRUBIN_SERUM_PLASMA_0.001	tat_visc	0.416478	-0.0102905	0.0126603
F	CARBON_DIOXIDE_CO2_SERUM_PLASMA	tat_visc	0.501797	0.036819	0.0548019
F	POTASSIUM_K_SERUM_PLASMA	tat_visc	0.503086	0.00507883	0.00758225
F	POTASSIUM_K_SERUM_PLASMA	tat_subcu	0.506375	0.00480288	0.00722585
F	SODIUM_NA_SERUM_PLASMA	tat_visc	0.557441	0.0276622	0.0471405
F	LOG_CREATININE_SERUM_PLASMA	tat_visc	0.634955	0.00356114	0.00749904
F	LOG_ASPARTATE_AMINOTRANSFERASE_AST_SERUM_PLASMA	tat_visc	0.69889	0.00305323	0.00789134
F	IGF1_logn_MED_LAB_VAL	tat_visc	0.764594	0.069695	0.224933
F	TSH_logn_MED_LAB_VAL	tat_visc	0.80118	-0.0200216	0.0793819
F	LOG_BILIRUBIN_SERUM_PLASMA_0.001	tat_subcu	0.821468	-0.00271852	0.0120446
F	PLATELET_MEAN_VOLUME_MPV_BLOOD	tat_visc	0.84721	0.00640096	0.033214
F	FreeT3_logn_MED_LAB_VAL	tat_visc	0.866879	-0.00167233	0.00996904
F	LDL_logn_MED_LAB_VAL	tat_subcu	0.904414	0.00100709	0.00838438
F	PROTEIN_SERUM_PLASMA	tat_visc	0.949565	-0.000726149	0.0114778
F	LOG_CREATININE_SERUM_PLASMA	tat_subcu	0.952106	0.000431545	0.00718359
F	HEMOGLOBIN_BLOOD	tat_visc	0.998601	-5.93101e-05	0.0338256
M	TRIG_logn_MED_LAB_VAL	tat_visc	9.03744e-15	0.109	0.0138655
M	FBG_boxcox_MED_LAB_VAL	tat_visc	2.32994e-14	-4.42397e-06	5.71503e-07
M	ANION_GAP_SERUM_PLASMA	tat_visc	1.77264e-13	0.318037	0.0426907
M	HDL_logn_MED_LAB_VAL	tat_visc	5.50356e-13	-0.0514233	0.00704409
M	FBG_boxcox_MED_LAB_VAL	tat_subcu	1.7616e-10	-3.86709e-06	5.99983e-07
M	HBA1C_boxcox_MED_LAB_VAL	tat_visc	3.13215e-10	-0.00211216	0.000331445
M	LOG_ALANINE_AMINOTRANSFERASE_ALT_SERUM_PLASMA	tat_visc	4.20825e-08	0.0627397	0.01137
M	MEAN_CORPUSCULAR_HEMOGLOBIN_CONCENTRATION_MCHC_BLOOD	tat_subcu	7.7336e-08	-0.120552	0.0222982
M	ANION_GAP_SERUM_PLASMA	tat_subcu	3.38288e-07	0.224539	0.0437752
M	MEAN_CORPUSCULAR_HEMOGLOBIN_CONCENTRATION_MCHC_BLOOD	tat_visc	1.14883e-06	-0.107267	0.0219404
M	HBA1C_boxcox_MED_LAB_VAL	tat_subcu	1.20036e-05	-0.00150475	0.000341586
M	HDL_logn_MED_LAB_VAL	tat_subcu	3.94776e-05	-0.0303213	0.00734647
M	CHLORIDE_CL_SERUM_PLASMA	tat_subcu	0.000212489	-0.231	0.06218
M	TRIG_logn_MED_LAB_VAL	tat_subcu	0.000231272	0.0537237	0.014542
M	PLATELET_MEAN_VOLUME_MPV_BLOOD	tat_visc	0.000305771	0.120946	0.0334015
M	MEAN_CORPUSCULAR_HEMOGLOBIN_MCH_BLOOD	tat_visc	0.000452211	-0.163479	0.0464787
M	MEAN_CORPUSCULAR_HEMOGLOBIN_MCH_BLOOD	tat_subcu	0.000706299	-0.160372	0.0472248
M	PLATELET_MEAN_VOLUME_MPV_BLOOD	tat_subcu	0.00170349	0.106824	0.0339697
M	LDL_logn_MED_LAB_VAL	tat_subcu	0.00295071	-0.0246471	0.00827196
M	UREA_NITROGEN_SERUM_PLASMA	tat_visc	0.00445084	0.400058	0.140365
M	CHOL_logn_MED_LAB_VAL	tat_subcu	0.00513985	-0.0153003	0.0054569
M	CHLORIDE_CL_SERUM_PLASMA	tat_visc	0.0183474	-0.144312	0.0611039
M	LDL_logn_MED_LAB_VAL	tat_visc	0.0216693	-0.0185553	0.00806946
M	LOG_CREATININE_SERUM_PLASMA	tat_subcu	0.0316452	-0.0157262	0.0073095
M	LOG_WBC_COUNT_BLOOD_0.001	tat_subcu	0.0342836	0.0178231	0.00841075
M	HCO3_logn_MED_LAB_VAL	tat_subcu	0.042155	0.0172316	0.00843467
M	LOG_ERYTHROCYTE_DISTRIBUTION_WIDTH_RDW_BLOOD	tat_visc	0.0497309	0.00391907	0.00199511
M	LOG_BILIRUBIN_SERUM_PLASMA_0.001	tat_subcu	0.0591368	-0.0233324	0.0123515
M	CARBON_DIOXIDE_CO2_SERUM_PLASMA	tat_visc	0.0804982	-0.0941763	0.0538374
M	MEAN_CORPUSCULAR_VOLUME_MCV_BLOOD	tat_visc	0.0906958	-0.2005	0.118422
M	HCO3_logn_MED_LAB_VAL	tat_visc	0.0971264	0.0130106	0.00781187
M	CHOL_logn_MED_LAB_VAL	tat_visc	0.0962777	-0.00885526	0.0053197
M	LOG_WBC_COUNT_BLOOD_0.001	tat_visc	0.0963061	0.013787	0.00828389
M	FreeT4_logn_MED_LAB_VAL	tat_subcu	0.097908	-0.0149564	0.00901561
M	TSH_logn_MED_LAB_VAL	tat_subcu	0.10076	0.135889	0.0820853
M	RBC_COUNT_BLOOD	tat_visc	0.104675	0.0227474	0.0140082
M	LOG_ALANINE_AMINOTRANSFERASE_ALT_SERUM_PLASMA	tat_subcu	0.121442	0.0180669	0.0116572
M	MEAN_CORPUSCULAR_VOLUME_MCV_BLOOD	tat_subcu	0.133607	-0.180926	0.120533
M	CALCIUM_CA_SERUM_PLASMA	tat_subcu	0.163072	-0.0122208	0.00875623
M	UREA_NITROGEN_SERUM_PLASMA	tat_subcu	0.163476	0.195543	0.140234
M	LOG_ALBUMIN_SERUM_PLASMA	tat_subcu	0.169503	-0.00375693	0.00273305
M	PROTEIN_SERUM_PLASMA	tat_subcu	0.1887	0.0153863	0.0116986
M	RBC_COUNT_BLOOD	tat_subcu	0.194641	0.0183395	0.0141321
M	SODIUM_NA_SERUM_PLASMA	tat_visc	0.220303	0.0592702	0.0483303
M	LOG_ALBUMIN_SERUM_PLASMA	tat_visc	0.252572	-0.00309079	0.00270014
M	IGF1_logn_MED_LAB_VAL	tat_visc	0.277702	-0.152521	0.136682
M	LOG_ALKALINE_PHOSPHATASE_SERUM_PLASMA	tat_visc	0.261603	-0.00917442	0.0081684
M	POTASSIUM_K_SERUM_PLASMA	tat_visc	0.290542	0.00805946	0.007622
M	HEMATOCRIT_HCT_BLOOD	tat_visc	0.334687	0.115899	0.120089
M	PROTEIN_SERUM_PLASMA	tat_visc	0.364172	0.010543	0.0116138
M	LOG_ERYTHROCYTE_DISTRIBUTION_WIDTH_RDW_BLOOD	tat_subcu	0.442444	0.00154821	0.00201502
M	LOG_BILIRUBIN_SERUM_PLASMA_0.001	tat_visc	0.444478	-0.00929408	0.0121505
M	HEMATOCRIT_HCT_BLOOD	tat_subcu	0.445748	0.0928737	0.121757
M	CARBON_DIOXIDE_CO2_SERUM_PLASMA	tat_subcu	0.477178	0.0391312	0.0550314
M	LOG_ALKALINE_PHOSPHATASE_SERUM_PLASMA	tat_subcu	0.486676	-0.00576141	0.00827991
M	FreeT3_logn_MED_LAB_VAL	tat_subcu	0.499007	0.0105477	0.0155707
M	LOG_ASPARTATE_AMINOTRANSFERASE_AST_SERUM_PLASMA	tat_visc	0.531036	0.00509998	0.00813898
M	PLATELET_BLOOD_COUNT	tat_visc	0.582567	-0.878019	1.59701
M	FreeT4_logn_MED_LAB_VAL	tat_visc	0.601837	-0.00488321	0.00935168
M	SODIUM_NA_SERUM_PLASMA	tat_subcu	0.618404	0.0243939	0.0489599
M	TSH_logn_MED_LAB_VAL	tat_visc	0.668176	0.031667	0.0736717
M	LOG_CREATININE_SERUM_PLASMA	tat_visc	0.66982	0.00308405	0.00723099
M	POTASSIUM_K_SERUM_PLASMA	tat_subcu	0.732122	0.00264542	0.0077265
M	HEMOGLOBIN_BLOOD	tat_subcu	0.753606	-0.0142691	0.0454487
M	CALCIUM_CA_SERUM_PLASMA	tat_visc	0.768707	-0.00253813	0.00862918
M	PLATELET_BLOOD_COUNT	tat_subcu	0.800692	-0.411827	1.63095
M	HEMOGLOBIN_BLOOD	tat_visc	0.820188	0.0101903	0.0448214
M	LOG_ASPARTATE_AMINOTRANSFERASE_AST_SERUM_PLASMA	tat_subcu	0.827536	0.00178668	0.00819911
M	FreeT3_logn_MED_LAB_VAL	tat_visc	0.835028	0.00297864	0.0142822
M	IGF1_logn_MED_LAB_VAL	tat_subcu	0.844043	-0.0234608	0.117718
